# Supplementary material for: Complex patterns of WNV evolution: a focus on the Western Balkans and Central Europe
Source: Front Vet Sci. 2024 Nov 20;11:1494746. doi: 10.3389/fvets.2024.1494746 (PMC11614783; doi:10.3389/fvets.2024.1494746)
Supplement: Supplementary file 2 [file Table_1.XLSX]

## Sheet: Non-synonymus mutations
SEQUENCE NAME	NON SYNONYMUS MUTATIONS RECORDED IN THE ALIGMENT WITH STRAINS FROM THIS STUDY
	POSITION IN THE GENOME
	419	664	689	774	775	811	828	962	974	976	993	994	999	1000	1036	1109	1110	1434	1446	1447	1469	1490	1492	1493	1494	1512	1519	1520	1522	1534	1547	1574	1589	2322	2451	2537	2747	2748	2749	2795	2828	2841
SRB/WNF/6569/Belgrade_2018_SRB/WNF/6569/Belgrade_2018/WNV_Lineage_2:	I	E	K	T	F	F	E	I	K	G	M	R	D	T	I	L	P	M	S	E	W	F	P	I	I	T	Q	K	D	G	G	L	K	A	M	L	E	M	Y	A	N	E
SRB/WNF/8870-10/Belgrade_2022_SRB/WNF/8870-10/Belgrade_2022/WNV_Lineage_2:	I	E	K	T	F	F	E	K	I	K	I	E	G	P	V	G	V	I	G	K	G	F	P	I	I	P	Q	D	G	G	G	L	E	A	V	L	E	M	Y	G	C	E
SRB/WNF/8662-1/Belgrade_2022_SRB/WNF/8662-1/Belgrade_2022/WNV_Lineage_2:	I	E	K	T	F	F	E	I	I	G	I	R	D	T	V	L	P	I	S	E	W	F	P	I	I	P	Q	D	G	D	E	L	E	A	V	A	E	M	C	A	N	K
SRB/WNF/8867/Belgrade_2022_SRB/WNF/8867/Belgrade_2022/WNV_Lineage_2:	I	E	K	T	F	F	E	I	I	G	I	E	D	T	V	L	P	I	S	E	W	F	P	I	I	T	K	K	D	G	V	W	K	A	V	L	E	M	Y	A	N	E
SRB/WNF/6340/Belgrade_2022_SRB/WNF/6340/Belgrade_2022/WNV_Lineage_2:	I	K	R	M	P	H	P	I	I	G	I	E	D	T	V	L	P	I	S	E	W	F	P	I	I	T	Q	K	D	G	G	L	E	A	M	L	E	M	Y	A	N	E
SRB/WNF/8505/Belgrade_2018_SRB/WNF/8505/Belgrade_2018/WNV_Lineage_2:	T	E	K	T	F	F	E	I	I	G	I	E	D	T	I	L	P	I	S	E	W	L	S	I	I	T	K	K	D	G	V	W	K	A	M	L	E	M	Y	A	N	E
SRB/WNF/8805-58846/Belgrade_2018_SRB/WNF/8805-58846/Belgrade_2018/WNV_Lineage_2:	I	E	K	T	F	F	E	I	I	G	M	E	H	T	I	L	P	I	S	E	W	F	P	I	I	T	Q	K	D	G	G	L	E	X	X	L	E	M	Y	A	N	E
SRB/WNF/8505-3/Belgrade_2018_SRB/WNF/8505-3/Belgrade_2018/WNV_Lineage_2:	T	E	K	T	F	F	E	I	I	G	I	E	D	T	I	L	P	I	S	E	W	F	S	D	F	T	T	K	D	G	V	L	E	A	M	L	E	M	Y	A	N	E
SRB/WNF/8912/Belgrade_2023_SRB/WNF/8912/Belgrade_2023/WNV_Lineage_2:	I	E	R	T	F	F	E	I	I	G	I	E	D	T	V	L	P	I	S	E	W	L	S	I	I	T	Q	K	D	G	G	L	K	A	M	L	G	I	C	A	N	E
SRB/WNF/8662/Belgrade_2022_SRB/WNF/8662/Belgrade_2022/WNV_Lineage_2:	I	E	K	T	F	F	E	I	I	G	I	E	D	T	V	L	P	I	S	E	W	L	S	I	I	T	K	K	D	G	G	L	K	A	V	L	E	T	Y	G	N	E
PP212882_West_Nile_virus_isolate_5226_2023_WNV_HU_complete_genome:	I	E	R	T	F	F	E	I	I	G	I	E	D	T	V	L	P	I	S	E	W	L	S	I	I	T	K	K	D	G	V	W	K	A	M	L	E	M	Y	A	N	E
MW751846_West_Nile_virus_isolate_WNV/SRB/Subotica-6530-10/2018_polyprotein_gene_complete_cds:	I	E	K	T	F	F	E	I	I	G	I	E	D	T	I	L	P	I	S	E	W	L	S	V	I	T	K	K	D	G	V	W	K	T	M	L	E	M	Y	A	N	E
MW751837_West_Nile_virus_isolate_WNV/SRB/Curug-5871/2018_polyprotein_gene_complete_cds:	I	E	K	T	F	F	E	I	I	G	I	E	D	T	I	L	P	I	S	E	W	L	S	V	I	T	K	K	D	G	V	W	K	T	M	L	E	M	Y	A	N	E
KC407673_West_Nile_virus_isolate_Sad/12_complete_genome:	I	E	K	T	F	F	E	I	I	G	I	E	D	T	I	L	P	I	S	E	W	L	S	V	I	T	K	K	D	G	V	W	K	T	M	L	E	M	Y	A	N	E
KC496016_West_Nile_virus_strain_Novi_Sad-2010_complete_genome:	I	E	K	T	F	F	E	I	I	G	I	E	D	T	I	L	P	I	S	E	W	L	S	V	I	T	K	K	D	G	V	W	K	T	M	L	E	M	Y	A	N	E
KT757318_West_Nile_virus_isolate_Vojvodina_2013_01_polyprotein_gene_complete_cds:	I	E	K	T	F	F	E	I	I	G	I	E	D	T	I	L	P	I	S	E	W	L	S	I	I	T	K	K	D	G	V	W	K	A	M	L	E	M	Y	A	N	E
KT757322_West_Nile_virus_isolate_Vojvodina_2013_05_polyprotein_gene_complete_cds:	I	E	K	T	F	F	E	I	I	G	I	E	D	T	I	L	P	I	S	E	W	L	S	I	I	T	K	K	D	G	V	W	K	A	M	L	E	M	Y	A	N	E
KT757321_West_Nile_virus_isolate_Vojvodina_2013_04_polyprotein_gene_complete_cds:	I	E	K	T	F	F	E	I	I	G	I	E	D	T	I	L	P	I	S	E	W	L	S	I	I	T	K	K	D	G	V	W	K	A	M	L	E	M	Y	A	N	E
KX375812_West_Nile_virus_isolate_Novi_Sad_24/2013_polyprotein_gene_complete_cds:	I	E	K	T	F	F	E	I	I	G	I	E	D	T	I	L	P	I	S	E	W	L	S	I	I	T	K	K	D	G	V	W	K	A	M	L	E	M	Y	A	N	E
KT757323_West_Nile_virus_isolate_Vojvodina_2013_06_polyprotein_gene_complete_cds:	I	E	K	T	F	F	E	I	I	G	I	E	D	T	I	L	P	I	S	E	W	L	S	I	I	T	K	K	D	G	V	W	K	A	M	L	E	M	Y	A	N	E
KT757320_West_Nile_virus_isolate_Vojvodina_2013_03_polyprotein_gene_complete_cds:	I	E	K	T	F	F	E	I	I	G	I	E	D	T	I	L	P	I	S	E	W	L	S	I	I	T	K	K	D	G	V	W	K	A	M	L	E	M	Y	A	N	E
MW751836_West_Nile_virus_isolate_WNV/SRB/Mali_Idjos-6923-2/2015_polyprotein_gene_complete_cds:	I	E	K	T	F	F	E	I	I	G	I	E	D	T	I	L	P	I	S	E	W	L	S	I	I	T	K	K	D	G	V	W	K	A	M	L	E	M	Y	A	N	E
MW751834_West_Nile_virus_isolate_WNV/SRB/Temerin-6530-1/2018_polyprotein_gene_complete_cds:	I	E	R	T	F	F	E	I	I	G	I	E	D	T	I	L	P	I	S	E	W	L	S	I	I	T	K	K	D	G	V	W	K	A	M	L	E	M	Y	A	N	E
MW751844_West_Nile_virus_isolate_WNV/SRB/Sombor-6530-6/2018_polyprotein_gene_complete_cds:	I	E	R	T	F	F	E	I	I	G	I	E	D	T	I	L	P	I	S	E	W	L	S	I	I	T	K	K	D	G	V	W	K	A	M	L	E	M	Y	A	N	E
MW751835_West_Nile_virus_isolate_WNV/SRB/Subotica-8072-1/2018_polyprotein_gene_complete_cds:	I	E	R	T	F	F	E	I	I	G	I	E	D	T	I	L	P	I	S	E	W	L	S	I	I	T	K	K	D	G	V	W	K	A	M	L	E	M	Y	A	N	E
MW751838_West_Nile_virus_isolate_WNV/SRB/Belgrade-10800-6/2018_polyprotein_gene_complete_cds:	T	E	K	T	F	F	E	I	I	G	I	E	D	T	I	L	P	I	S	E	W	L	S	I	I	T	K	K	D	G	V	W	K	A	M	L	E	M	Y	A	N	E
MZ190465_West_Nile_virus_isolate_Kosovo_2_2018_complete_genome:	I	E	K	T	F	F	E	I	I	G	I	E	D	T	I	L	P	I	S	E	W	P	S	I	I	T	K	K	D	G	V	W	K	A	M	L	E	M	Y	A	N	E
MZ190467_West_Nile_virus_isolate_Kosovo_4_2018_complete_genome:	I	E	K	T	F	F	E	I	I	G	I	E	D	T	I	L	P	I	S	E	W	L	S	I	I	T	K	K	D	G	V	W	K	A	M	L	E	M	Y	A	N	E
MZ190466_West_Nile_virus_isolate_Kosovo_3_2018_complete_genome:	I	E	K	T	F	F	E	I	I	G	I	E	D	T	I	L	P	I	S	E	W	L	S	I	I	T	K	K	D	G	V	W	K	A	M	L	E	M	Y	A	N	E
MZ190464_West_Nile_virus_isolate_Kosovo_1_2018_complete_genome:	I	E	K	T	F	F	E	I	I	G	I	E	D	T	I	L	P	I	S	E	W	L	S	I	I	T	K	K	D	G	V	W	K	A	M	L	E	M	Y	A	N	E
OK239666_West_Nile_virus_strain_4677_WNV_HUN2018_complete_genome:	I	E	R	T	F	F	E	I	I	G	I	E	D	T	I	L	P	I	S	E	W	L	S	I	I	T	K	K	D	G	V	W	K	A	M	L	E	M	Y	A	N	E
MW751841_West_Nile_virus_isolate_WNV/SRB/Novi_Becej-6919-21/2018_polyprotein_gene_complete_cds:	I	E	R	T	F	F	E	I	I	G	I	E	D	T	I	L	P	I	S	E	W	L	S	I	I	T	K	K	D	G	V	W	K	A	M	L	E	M	Y	A	N	E
PP388974_West_Nile_virus_isolate_94313_partial_genome:	I	E	R	T	F	F	E	I	I	G	I	E	D	T	V	L	P	I	S	E	W	L	S	I	I	T	K	K	D	G	V	W	K	A	M	L	E	M	Y	A	N	E
PP212881_West_Nile_virus_isolate_4106_2023_WNV_HU_complete_genome:	I	E	R	T	F	F	E	I	I	G	I	E	D	T	V	L	P	I	S	E	W	L	S	I	I	T	K	K	D	G	V	W	K	A	M	L	E	M	Y	A	N	E
OP179287_West_Nile_virus_isolate_HUN_WNV2324_2021_complete_genome:	I	E	R	T	F	F	E	I	I	G	I	E	D	T	V	L	P	I	S	E	W	L	S	I	I	T	K	K	D	G	V	W	K	A	M	L	E	M	Y	A	N	E
PP212883_West_Nile_virus_isolate_5903_2023_WNV_HU_complete_genome:	I	E	R	T	F	F	E	I	I	G	I	E	D	T	V	L	P	I	S	E	W	L	S	I	I	T	K	K	D	G	V	W	K	A	M	L	E	M	Y	A	N	E
PP212878_West_Nile_virus_isolate_3717_2023_WNV_HU_complete_genome:	I	E	R	T	F	F	E	I	I	G	I	E	D	T	V	L	P	I	S	E	W	L	S	I	I	T	K	K	D	G	V	W	K	A	M	L	E	M	Y	A	N	E
PP212880_West_Nile_virus_isolate_4429_2023_WNV_HU_complete_genome:	I	E	R	T	F	F	E	I	I	G	I	E	D	T	V	L	P	I	S	E	W	L	S	I	I	T	K	K	D	G	V	W	K	A	M	L	E	M	Y	A	N	E
MH021189_West_Nile_virus_isolate_WNV/Belgium/2017/Antwerpen_complete_genome:	I	E	R	T	F	F	E	I	I	G	I	E	D	T	I	L	P	I	S	E	W	L	S	I	I	T	K	K	D	G	V	W	K	A	M	L	E	M	Y	A	N	E
MT341472_West_Nile_virus_isolate_Pleven_10m-Bulgaria-2018_complete_genome:	I	E	K	T	F	F	E	I	I	G	I	E	D	T	I	L	P	I	S	E	W	L	S	I	I	T	K	K	D	G	V	W	K	A	M	L	E	M	Y	A	N	E
KF179640_West_Nile_virus_strain_Austria/2008_gh_complete_genome:	I	E	K	T	F	F	E	I	I	G	I	E	D	T	I	L	P	I	S	E	W	L	S	V	I	T	K	K	D	G	V	W	K	T	M	L	E	M	Y	A	N	E
MZ605382_West_Nile_virus_isolate_Heja_complete_genome:	I	E	K	T	F	F	E	I	I	G	I	E	D	T	I	L	P	I	S	E	W	L	S	V	I	T	K	K	D	G	V	W	K	T	M	L	E	M	Y	A	N	E
MF984345_West_Nile_virus_strain_Falcon/Austria/2015_(Bi2/15)_complete_genome:	I	E	K	T	F	F	E	I	I	G	I	E	D	T	I	L	P	I	S	E	W	L	S	V	I	T	K	K	D	G	V	W	K	T	M	L	E	M	Y	A	N	E
MF984343_West_Nile_virus_strain_Patient_2/Austria/2015_(Pa2/15)_complete_genome:	I	E	K	T	F	F	E	I	I	G	I	E	D	T	I	L	P	I	S	E	W	L	S	V	I	T	K	K	D	G	V	W	K	T	M	L	E	M	Y	A	N	E
MF984350_West_Nile_virus_strain_Horse_2/Austria/2016_(Ho2/16)_complete_genome:	I	E	K	T	F	F	E	I	I	G	I	E	D	T	I	L	P	I	S	E	W	L	S	V	I	T	K	K	D	G	V	W	K	T	M	L	E	M	Y	A	N	E
MF984338_West_Nile_virus_strain_Blood_donor_2/Austria/2015_(BD2/15)_complete_genome:	I	E	K	T	F	F	E	I	I	G	I	E	D	T	I	L	P	I	S	E	W	L	S	V	I	T	K	K	D	G	V	W	K	T	M	L	E	M	Y	A	N	E
MF984349_West_Nile_virus_strain_Horse_1/Austria/2016_(Ho1/16)_complete_genome:	I	E	K	T	F	F	E	I	I	G	I	E	D	T	I	L	P	I	S	E	W	L	S	V	I	T	K	K	D	G	V	W	K	T	M	L	E	M	Y	A	N	E
MF984352_West_Nile_virus_strain_Cx._pipiens_2/Austria/2016_(Cx2/16)_complete_genome:	I	E	K	T	F	F	E	I	I	G	I	E	D	T	I	L	P	I	S	E	W	L	S	V	I	T	K	K	D	G	V	W	K	T	M	L	E	M	Y	A	N	E
OK239658_West_Nile_virus_strain_3731_WNV_HUN2018_complete_genome:	I	E	R	T	F	F	E	I	I	G	I	E	D	T	I	L	P	I	S	E	W	L	S	I	I	T	K	K	D	G	V	W	K	A	M	L	E	M	Y	A	N	E
OK239670_West_Nile_virus_strain_4637_WNV_HUN2018_complete_genome:	I	E	R	T	F	F	E	I	I	G	I	E	D	T	I	L	P	I	S	E	W	L	S	I	I	T	K	K	D	G	V	W	K	A	M	L	E	M	Y	A	N	E
MW561633_West_Nile_virus_isolate_769.B/2018/Kavecany/SVK_complete_genome:	I	E	R	T	F	F	E	I	I	G	I	E	D	T	I	L	P	I	S	E	W	L	S	I	I	T	K	K	D	G	V	W	K	A	M	L	E	M	Y	A	N	E
MK947397_West_Nile_virus_isolate_WNV-2950_complete_genome:	I	E	R	T	F	F	E	I	I	G	I	E	D	T	I	L	P	I	S	E	W	L	S	I	I	T	K	K	D	G	V	W	K	A	M	L	E	M	Y	A	N	E
OK239665_West_Nile_virus_strain_4656_WNV_HUN2018_complete_genome:	I	E	R	T	F	F	E	I	I	G	I	E	D	T	I	L	P	I	S	E	W	L	S	I	I	T	K	K	D	G	V	W	K	A	M	L	E	M	Y	A	N	E
MN480794_West_Nile_virus_isolate_Thessaloniki_MC139m/2018_complete_genome:	I	E	R	T	F	F	E	I	I	G	I	E	D	T	I	L	P	I	S	E	W	L	S	I	I	T	K	K	D	G	V	W	K	A	M	L	E	M	Y	A	N	E
MN480793_West_Nile_virus_isolate_Pella_435h/2018_complete_genome:	I	E	K	T	F	F	E	I	I	G	I	E	D	T	I	L	P	I	S	E	W	L	S	I	I	T	K	K	D	G	V	W	K	A	M	L	E	M	Y	A	N	E
MN481589_West_Nile_virus_isolate_S33b_GrM_2018/Thessaloniki_complete_genome:	I	E	K	T	F	F	E	I	I	G	I	E	D	T	I	L	P	I	S	E	W	L	S	I	I	T	K	K	D	G	V	W	K	A	M	L	E	M	Y	A	N	E
MN652878_West_Nile_virus_isolate_Thessaloniki_MC26m/2018_complete_genome:	I	E	K	T	F	F	E	I	I	G	I	E	D	T	I	L	P	I	S	E	W	L	S	I	I	T	K	K	D	G	V	W	K	A	M	L	E	M	Y	A	N	E
MN652879_West_Nile_virus_isolate_Pella_MC36m/2018_complete_genome:	I	E	K	T	F	F	E	I	I	G	I	E	D	T	I	L	P	I	S	E	W	L	S	I	I	T	K	K	D	G	V	W	K	A	M	L	E	M	Y	A	N	E
MN480795_West_Nile_virus_isolate_Pella_677h/2018_complete_genome:	I	E	K	T	F	F	E	I	I	G	I	E	D	T	I	L	P	I	S	E	W	L	S	I	I	T	K	K	D	G	V	W	K	A	M	L	E	M	Y	A	N	E
OL840872_West_Nile_virus_isolate_GR-Thessaloniki/563h/2018_complete_genome:	I	E	K	T	F	F	E	I	I	G	I	E	D	T	I	L	P	I	S	E	W	L	S	I	I	T	K	K	D	G	V	W	K	A	M	L	E	M	Y	A	N	E
MN652880_West_Nile_virus_isolate_Thessaloniki_MC82m/2018_complete_genome:	I	E	K	T	F	F	E	I	I	G	I	E	D	T	I	L	P	I	S	E	W	L	S	I	I	T	K	K	D	G	V	W	K	A	M	L	E	M	Y	A	N	E
OL840873_West_Nile_virus_isolate_GR-Larissa/778h/2018_complete_genome:	I	E	K	T	F	F	E	I	I	G	I	E	D	T	I	L	P	I	S	E	W	L	S	I	I	T	K	K	D	G	V	W	K	A	M	L	E	M	Y	A	N	E
OL840878_West_Nile_virus_isolate_GR-Pella/572h/2019_complete_genome:	I	E	K	T	F	F	E	I	I	G	I	E	D	T	I	L	P	I	S	E	W	L	S	I	I	T	K	K	D	G	V	W	K	A	M	L	E	M	Y	A	N	E
MN480792_West_Nile_virus_isolate_Thessaloniki_354h/2018_complete_genome:	I	E	K	T	F	F	E	I	I	G	I	E	D	T	I	L	P	I	S	E	W	L	S	I	I	T	K	K	D	G	V	W	K	A	M	L	E	M	Y	A	N	E
OL840874_West_Nile_virus_isolate_GR-Pieria/198h/2019_complete_genome:	I	E	K	T	F	F	E	I	I	G	I	E	D	T	I	L	P	I	S	E	W	L	S	I	I	T	K	K	D	G	V	W	K	A	M	L	E	M	Y	A	N	E
OL840885_West_Nile_virus_isolate_GR-Thessaloniki/C222m/2019_complete_genome:	I	E	K	T	F	F	E	I	I	G	I	E	D	T	I	L	P	I	S	E	W	L	S	I	I	T	K	K	D	G	V	W	K	A	M	L	E	M	Y	A	N	E
MT341471_West_Nile_virus_isolate_Karditsa-13m-Greece-2019_complete_genome:	I	E	K	T	F	F	E	I	I	G	I	E	D	T	I	L	P	I	S	E	W	L	S	I	I	T	K	K	D	G	V	W	K	A	M	L	E	M	Y	A	N	E
MT341470_West_Nile_virus_isolate_Larisa-3m-Greece-2019_complete_genome:	I	E	K	T	F	F	E	I	I	G	I	E	N	T	I	L	P	I	S	E	W	L	S	I	I	T	K	K	D	G	V	W	K	A	M	L	E	M	Y	A	N	E
MN481590_West_Nile_virus_isolate_S14c_GrM_2018/Thessaloniki_complete_genome:	I	E	K	T	F	F	E	I	I	G	I	E	D	T	I	L	P	I	S	E	W	L	S	I	I	T	K	K	D	G	V	W	K	A	M	L	E	M	Y	A	N	E
OL840884_West_Nile_virus_isolate_GR-Kilkis/C205m/2019_complete_genome:	I	E	K	T	F	F	E	I	I	G	I	E	D	T	I	L	P	I	S	E	W	L	S	I	I	T	K	K	D	G	V	W	K	A	M	L	E	M	Y	A	N	E
OL840882_West_Nile_virus_isolate_GR-Pella/491h/2020_complete_genome:	I	E	K	T	F	F	E	I	I	G	I	E	D	T	I	L	P	I	S	E	W	L	S	I	I	T	K	K	D	G	V	W	K	A	M	L	E	M	Y	A	N	E
OL840880_West_Nile_virus_isolate_GR-Karditsa/201h/2020_complete_genome:	I	E	K	T	F	F	E	I	I	G	I	E	D	T	I	L	P	I	S	E	W	L	S	I	I	T	K	K	D	G	V	W	K	A	M	L	E	M	Y	A	N	E
OK239672_West_Nile_virus_strain_5981_WNV_HUN2018_complete_genome:	I	E	K	T	F	F	E	I	I	G	I	E	D	T	I	L	P	I	S	E	W	L	S	I	I	T	K	K	D	G	V	W	K	A	M	L	E	M	Y	A	N	E
OP804520_West_Nile_virus_isolate_WNV-5_complete_genome:	I	E	K	T	F	F	E	I	I	G	I	E	D	T	I	L	P	I	S	E	W	L	S	I	I	T	K	K	D	G	V	W	K	A	M	L	E	M	Y	A	N	E
OL840877_West_Nile_virus_isolate_GR-Evros/557h/2019_complete_genome:	I	E	K	T	F	F	E	I	I	G	I	E	D	T	I	L	P	I	S	E	W	L	S	I	I	T	K	K	D	G	V	W	K	A	M	L	E	M	Y	A	N	E
OK239661_West_Nile_virus_strain_4313_WNV_HUN2018_complete_genome:	I	E	K	T	F	F	E	I	I	G	I	E	D	T	I	L	P	I	S	E	W	L	S	I	I	T	K	K	D	G	V	W	K	A	M	L	E	M	Y	A	N	E
OK239663_West_Nile_virus_strain_4599_WNV_HUN2019_complete_genome:	I	E	K	T	F	F	E	I	I	G	I	E	D	T	I	L	P	I	S	E	W	L	S	I	I	T	K	K	D	G	V	W	K	A	M	L	E	M	Y	A	N	E
HQ537483_West_Nile_virus_isolate_Nea_Santa-Greece-2010_complete_genome:	I	E	K	T	F	F	E	I	I	G	I	E	D	T	I	L	P	I	S	E	W	L	S	I	I	T	K	K	D	G	V	W	K	A	M	L	E	M	Y	A	N	E
KY594040_West_Nile_virus_isolate_341/2010_complete_genome:	I	E	K	T	F	F	E	I	I	G	I	E	D	T	I	L	P	I	S	E	W	L	S	I	I	T	K	K	D	G	V	W	K	A	M	L	E	M	Y	A	N	E
MN481595_West_Nile_virus_isolate_S36_GrM_2010/Thessaloniki_complete_genome:	I	E	K	T	F	F	E	I	I	G	I	E	D	T	I	L	P	I	S	E	W	L	S	I	I	T	K	K	D	G	V	W	K	A	M	L	E	M	Y	A	N	E
MN481593_West_Nile_virus_isolate_S34_GrM_2012/Thessaloniki_2_complete_genome:	I	E	K	T	F	F	E	I	I	G	I	E	D	T	I	L	P	I	S	E	W	L	S	I	I	T	K	K	D	G	V	W	K	A	M	L	E	M	Y	A	N	E
MN481592_West_Nile_virus_isolate_S33_GrM_2012/Thessaloniki_1_complete_genome:	I	E	K	T	F	F	E	I	I	G	I	E	D	T	I	L	P	I	S	E	W	L	S	I	I	T	K	K	D	G	V	W	K	A	M	L	E	M	Y	A	N	E
MN481594_West_Nile_virus_isolate_S35_GrM_2012/Pella_complete_genome:	I	E	K	T	F	F	E	I	I	G	I	E	D	T	I	L	P	I	S	E	W	L	S	I	I	T	K	K	D	G	V	W	K	A	M	L	E	M	Y	A	N	E
KJ577738_West_Nile_virus_strain_Greece/2013/C105_polyprotein_gene_complete_cds:	I	E	K	T	F	F	E	I	I	G	I	E	D	T	I	L	P	I	S	E	W	L	S	I	I	T	K	K	D	G	V	W	K	A	M	L	E	M	Y	A	N	E
KJ577739_West_Nile_virus_strain_Greece/2013/C147_polyprotein_gene_complete_cds:	I	E	K	T	F	F	E	I	I	G	I	E	D	T	I	L	P	I	S	E	W	L	S	I	I	T	K	K	D	G	V	W	K	A	M	L	E	M	Y	A	N	E
KJ883346_West_Nile_virus_strain_Greece/2013/Thessaloniki_4_complete_genome:	I	E	K	T	F	F	E	I	I	G	I	E	D	T	I	L	P	I	S	E	W	L	S	I	I	T	K	K	D	G	V	W	K	A	M	L	E	M	Y	A	N	E
MN481597_West_Nile_virus_isolate_S38_GrM_2012/Imathia_complete_genome:	I	E	K	T	F	F	E	I	I	G	I	E	D	T	I	L	P	I	S	E	W	L	S	I	I	T	K	K	D	G	V	W	K	A	M	L	E	M	Y	A	N	E
MN481596_West_Nile_virus_isolate_S37_GrM_2011/Thessaloniki_complete_genome:	I	E	K	T	F	F	E	I	I	G	I	E	D	T	I	L	P	I	S	E	W	L	S	I	I	T	K	K	D	G	V	W	K	A	M	L	E	M	Y	A	N	E
MK473443_West_Nile_virus_polyprotein_gene_complete_cds:	I	E	K	T	F	F	E	I	I	G	I	E	D	T	I	L	P	I	S	E	W	L	S	I	I	T	K	K	D	G	V	W	K	A	M	L	E	M	Y	A	N	E
MH549209_West_Nile_virus_polyprotein_gene_complete_cds:	I	E	K	T	F	F	E	I	I	G	I	E	D	T	I	L	P	I	S	E	W	L	S	I	I	T	K	K	D	G	V	W	K	A	M	L	E	M	Y	A	N	E
KU206781_West_Nile_virus_strain_Bulgaria/2015/Sofia_complete_genome:	I	E	K	T	F	F	E	I	I	G	I	E	D	T	I	L	P	I	S	E	W	L	S	I	I	T	K	K	D	G	V	W	K	A	M	L	E	M	Y	A	N	E
MN481591_West_Nile_virus_isolate_S38b_GrTh_2018/Rhodope_complete_genome:	I	E	K	T	F	F	E	I	I	G	I	E	D	T	I	L	P	I	S	E	W	L	S	I	I	T	K	K	D	G	V	W	K	A	M	L	E	M	Y	A	N	E
KC496015_West_Nile_virus_strain_578/10_complete_genome:	I	E	K	T	F	F	E	I	I	G	I	E	D	T	I	L	P	I	S	E	W	L	S	I	I	T	K	K	D	G	V	W	K	A	M	L	E	M	Y	A	N	E
KJ883345_West_Nile_virus_strain_Greece/2013/Xanthi_3_complete_genome:	I	E	K	T	F	F	E	I	I	G	I	E	D	T	I	L	P	I	S	E	W	L	S	I	I	T	K	K	D	G	V	W	K	A	M	L	E	M	Y	A	N	E
KJ883348_West_Nile_virus_strain_Greece/2013/Kavala_2_complete_genome:	I	E	K	T	F	F	E	I	I	G	I	E	D	T	I	L	P	I	S	E	W	L	S	I	I	T	K	K	D	G	V	W	K	A	M	L	E	M	Y	A	N	E
KJ883344_West_Nile_virus_strain_Greece/2013/Xanthi_2_complete_genome:	I	E	K	T	F	F	E	I	I	G	I	E	D	T	I	L	P	I	S	E	W	L	S	I	I	T	K	K	D	G	V	W	K	A	M	L	E	M	Y	A	N	E
KJ883349_West_Nile_virus_strain_Greece/2013/Xanthi_5_complete_genome:	I	E	K	T	F	F	E	I	I	G	I	E	D	T	I	L	P	I	S	E	W	L	S	I	I	T	K	K	D	G	V	W	K	A	M	L	E	M	Y	A	N	E
KJ883343_West_Nile_virus_strain_Greece/2013/Xanthi_1_complete_genome:	I	E	K	T	F	F	E	I	I	G	I	E	D	T	I	L	P	I	S	E	W	L	S	I	I	T	K	K	D	G	V	W	K	A	M	L	E	M	Y	A	N	E
KF179639_West_Nile_virus_strain_Greece/2012/Kavala/39.1_complete_genome:	I	E	K	T	F	F	E	I	I	G	I	E	D	T	I	L	P	I	S	E	W	L	S	I	I	T	K	K	D	G	V	W	K	A	M	L	E	M	Y	A	N	E
OL840892_West_Nile_virus_isolate_GR-Serres/M234m/2020_complete_genome:	I	E	K	T	F	F	E	I	I	G	I	E	D	T	I	L	P	I	S	E	W	L	S	I	I	T	K	K	D	G	V	W	K	A	M	L	E	M	Y	A	N	E
OL840883_West_Nile_virus_isolate_GR-Serres/C240m/2019_complete_genome:	I	E	K	T	F	F	E	I	I	G	I	E	D	T	I	L	P	I	S	E	W	L	S	I	I	T	K	K	D	G	V	W	K	A	M	L	E	M	Y	A	N	E
OL840886_West_Nile_virus_isolate_GR-Serres/M212m/2020_complete_genome:	I	E	K	T	F	F	E	I	I	G	I	E	D	T	I	L	P	I	S	E	W	L	S	I	I	T	K	K	D	G	V	W	K	A	M	L	E	M	Y	A	N	E
OL840881_West_Nile_virus_isolate_GR-Serres/BDh/2020_complete_genome:	I	E	K	T	F	F	E	I	I	G	I	E	D	T	I	L	P	I	S	E	W	L	S	I	I	T	K	K	D	G	V	W	K	A	M	L	E	M	Y	A	N	E
OL840887_West_Nile_virus_isolate_GR-Serres/M185m/2020_complete_genome:	I	E	K	T	F	F	E	I	I	G	I	E	D	T	I	L	P	I	S	E	W	L	S	I	I	T	K	K	D	G	V	W	K	A	M	L	E	M	Y	A	N	E
OL840888_West_Nile_virus_isolate_GR-Larissa/T23m/2020_complete_genome:	I	E	K	T	F	F	E	I	I	G	I	E	D	T	I	L	P	I	S	E	W	L	S	I	I	T	K	K	D	G	V	W	K	A	M	L	E	M	Y	A	N	E
OL840893_West_Nile_virus_isolate_GR-Serres/S1m/2020_complete_genome:	I	E	K	T	F	F	E	I	I	G	I	E	D	T	I	L	P	I	S	E	W	L	S	I	I	T	K	K	D	G	V	W	K	A	M	L	E	M	Y	A	N	E
OL840890_West_Nile_virus_isolate_GR-Serres/M215m/2020_complete_genome:	I	E	K	T	F	F	E	I	I	G	I	E	D	T	I	L	P	I	S	E	W	L	S	I	I	T	K	K	D	G	V	W	K	A	M	L	E	M	Y	A	N	E
OL840889_West_Nile_virus_isolate_GR-Kilkis/M207m/2020_complete_genome:	I	E	K	T	F	F	E	I	I	G	I	E	D	T	I	L	P	I	S	E	W	L	S	I	I	T	K	K	D	G	V	W	K	A	M	L	E	M	Y	A	N	E
OL840891_West_Nile_virus_isolate_GR-Serres/M221m/2020_complete_genome:	I	E	K	T	F	F	E	I	I	G	I	E	D	T	I	L	P	I	S	E	W	L	S	I	I	T	K	K	D	G	V	W	K	A	M	L	E	M	Y	A	N	E
OL840894_West_Nile_virus_isolate_GR-Thessaloniki/E361m/2021_complete_genome:	I	E	K	T	F	F	E	I	I	G	I	E	D	T	I	L	P	I	S	E	W	L	S	I	I	T	K	K	D	G	V	W	K	A	M	L	E	M	Y	A	N	E
OL840897_West_Nile_virus_isolate_GR-Imathia/E413m/2021_complete_genome:	I	E	K	T	F	F	E	I	I	G	I	E	D	T	I	L	P	I	S	E	W	L	S	I	I	T	K	K	D	G	V	W	K	A	M	L	E	M	Y	A	N	E
OL840871_West_Nile_virus_isolate_GR-Edessa/516h/2018_complete_genome:	I	E	K	T	F	F	E	I	I	G	M	E	D	T	I	L	P	I	S	E	W	L	S	I	I	T	K	K	D	G	V	W	K	A	M	L	E	M	Y	A	N	E
OQ053518_West_Nile_virus_strain_GR-Larissa/441m/2022_complete_genome:	I	E	K	T	F	F	E	I	I	G	I	E	D	T	I	L	P	I	S	E	W	L	S	I	I	T	K	K	D	G	V	W	K	A	M	L	E	M	Y	A	N	E
OQ053516_West_Nile_virus_strain_GR-Larissa/792h/2022_complete_genome:	I	E	K	T	F	F	E	I	I	G	I	E	D	T	I	L	P	I	S	E	W	L	S	I	I	T	K	K	D	G	V	W	K	A	M	L	E	M	Y	A	N	E
OL840899_West_Nile_virus_isolate_GR-Thessaloniki/E419m/2021_complete_genome:	I	E	K	T	F	F	E	I	I	G	I	E	D	T	I	L	P	I	S	E	W	L	S	I	I	T	K	K	D	G	V	W	K	A	M	L	E	M	Y	A	N	E
OQ053535_West_Nile_virus_strain_GR-Thessaloniki/454m/2022_complete_genome:	I	E	K	T	F	F	E	I	I	G	I	E	D	T	I	L	P	I	S	E	W	L	S	I	I	T	K	K	D	G	V	W	K	A	M	L	E	M	Y	A	N	E
OQ053536_West_Nile_virus_strain_GR-Serres/503m/2022_complete_genome:	I	E	K	T	F	F	E	I	I	G	I	E	D	T	I	L	P	I	S	E	W	L	S	I	I	T	K	K	D	G	V	W	K	A	M	L	E	M	Y	A	N	E
OQ053515_West_Nile_virus_strain_GR-CHALKIDIKI/670h/2022_complete_genome:	I	E	K	T	F	F	E	I	I	G	I	E	D	T	I	L	P	I	S	E	W	L	S	I	I	T	K	K	D	G	V	W	K	A	M	L	E	M	Y	A	N	E
OQ053539_West_Nile_virus_strain_GR-Pieria/401m/2022_complete_genome:	I	E	K	T	F	F	E	I	I	G	I	E	D	T	I	L	P	I	S	E	W	L	S	I	I	T	K	K	D	G	V	W	K	A	M	L	E	M	Y	A	N	E
OQ053531_West_Nile_virus_strain_GR-Pella/615m/2022_complete_genome:	I	E	K	T	F	F	E	I	I	G	I	E	D	T	I	L	P	I	S	E	W	L	S	I	I	T	K	K	D	G	V	W	K	A	M	L	E	M	Y	A	N	E
OQ053524_West_Nile_virus_strain_GR-Imathia/472m/2022_complete_genome:	I	E	K	T	F	F	E	I	I	G	I	E	D	T	I	L	P	I	S	E	W	L	S	I	I	T	K	K	D	G	V	W	K	A	M	L	E	M	Y	A	N	E
OQ053519_West_Nile_virus_strain_GR-Thessaloniki/312m/2022_complete_genome:	I	E	K	T	F	F	E	I	I	G	I	E	D	T	I	L	P	I	S	E	W	L	S	I	I	T	K	K	D	G	V	W	K	A	M	L	E	M	Y	A	N	E
OQ053527_West_Nile_virus_strain_GR-Chalkidiki/591m/2022_complete_genome:	I	E	K	T	F	F	E	I	I	G	I	E	D	T	I	L	P	I	S	E	W	L	S	I	I	T	K	K	D	G	V	W	K	A	M	L	E	M	Y	A	N	E
OQ053520_West_Nile_virus_strain_GR-Pieria/670m/2022_complete_genome:	I	E	K	T	F	F	E	I	I	G	I	E	D	T	I	L	P	I	S	E	W	L	S	I	I	T	K	K	D	G	V	W	K	A	M	L	E	M	Y	A	N	E
OQ053526_West_Nile_virus_strain_GR-Serres/574m/2022_complete_genome:	I	E	K	T	F	F	E	I	I	G	I	E	D	T	I	L	P	I	S	E	W	L	S	I	I	T	K	K	D	G	V	W	K	A	M	L	E	M	Y	A	N	E
OQ053523_West_Nile_virus_strain_GR-Thessaloniki/381m/2022_complete_genome:	I	E	K	T	F	F	E	I	I	G	I	E	D	T	I	L	P	I	S	E	W	L	S	I	I	T	K	K	D	G	V	W	K	A	M	L	E	M	Y	A	N	E
OQ053522_West_Nile_virus_strain_GR-Thessaloniki/581m/2022_complete_genome:	I	E	K	T	F	F	E	I	I	G	I	E	D	T	I	L	P	I	S	E	W	L	S	I	I	T	K	K	D	G	V	W	K	A	M	L	E	M	Y	A	N	E
OQ053529_West_Nile_virus_strain_GR-Pieria/646m/2022_complete_genome:	I	E	K	T	F	F	E	I	I	G	I	E	D	T	I	L	P	I	S	E	W	L	S	I	I	T	K	K	D	G	V	W	K	A	M	L	E	M	Y	A	N	E
OQ053530_West_Nile_virus_strain_GR-Imathia/554m/2022_complete_genome:	I	E	K	T	F	F	E	I	I	G	I	E	D	T	I	L	P	I	S	E	W	L	S	I	I	T	K	K	D	G	V	W	K	A	M	L	E	M	Y	A	N	E
OQ053521_West_Nile_virus_strain_GR-Thessaloniki/734m/2022_complete_genome:	I	E	K	T	F	F	E	I	I	G	I	E	D	T	I	L	P	I	S	E	W	L	S	I	I	T	K	K	D	G	V	W	K	A	M	L	E	M	Y	A	N	E
OQ053528_West_Nile_virus_strain_GR-Pieria/668m/2022_complete_genome:	I	E	K	T	F	F	E	I	I	G	I	E	D	T	I	L	P	I	S	E	W	L	S	I	I	T	K	K	D	G	V	W	K	A	M	L	E	M	Y	A	N	E
OQ053538_West_Nile_virus_strain_GR-Imathia/535m/2022_complete_genome:	I	E	K	T	F	F	E	I	I	G	I	E	D	T	I	L	P	I	S	E	W	L	S	I	I	T	K	K	D	G	V	W	K	A	M	L	E	M	Y	A	N	E
OQ053537_West_Nile_virus_strain_GR-Imathia/459m/2022_complete_genome:	I	E	K	T	F	F	E	I	I	G	I	E	D	T	I	L	P	I	S	E	W	L	S	I	I	T	K	K	D	G	V	W	K	A	M	L	E	M	Y	A	N	E
OQ053534_West_Nile_virus_strain_GR-Larissa/671m/2022_complete_genome:	I	E	K	T	F	F	E	I	I	G	I	E	D	T	I	L	P	I	S	E	W	L	S	I	I	T	K	K	D	G	V	W	K	A	M	L	E	M	Y	A	N	E
OL840896_West_Nile_virus_isolate_GR-Serres/E411m/2021_complete_genome:	I	E	K	T	F	F	E	I	I	G	I	E	D	T	I	L	P	I	S	E	W	L	S	I	I	T	K	K	D	G	V	W	K	A	M	L	E	M	Y	A	N	E
OQ053532_West_Nile_virus_strain_GR-Thessaloniki/364m/2022_complete_genome:	I	E	K	T	F	F	E	I	I	G	I	E	D	T	I	L	P	I	S	E	W	L	S	I	I	T	K	K	D	G	V	W	K	A	M	L	E	M	Y	A	N	E
OL840876_West_Nile_virus_isolate_GR-Xanthi/424h/2019_complete_genome:	I	E	K	T	F	F	E	I	I	G	I	E	D	T	I	L	P	I	S	E	W	L	S	I	I	T	K	K	D	G	V	W	K	A	M	L	E	M	Y	A	N	E
OL840875_West_Nile_virus_isolate_GR-Xanthi/360h/2019_complete_genome:	I	E	K	T	F	F	E	I	I	G	I	E	D	T	I	L	P	I	S	E	W	L	S	I	I	T	K	K	D	G	V	W	K	A	M	L	E	M	Y	A	N	E
OL840879_West_Nile_virus_isolate_GR-Rodopi/621h/2019_complete_genome:	I	E	K	T	F	F	E	I	I	G	I	E	D	T	I	L	P	I	S	E	W	L	S	I	I	T	K	K	D	G	V	W	K	A	M	L	E	M	Y	A	N	E
KM203860_West_Nile_virus_strain_Cz_13-104_complete_genome:	I	E	K	T	F	F	E	I	I	G	I	E	D	T	I	L	P	I	S	E	W	L	S	V	I	T	K	K	D	G	V	W	K	T	M	L	E	M	Y	A	N	E
LR743431_West_Nile_virus_isolate_ED-I-177_19_genome_assembly_complete_genome:_monopartite:	I	E	K	T	F	F	E	I	I	G	I	E	D	T	I	L	P	I	S	E	W	L	S	V	I	T	K	K	D	G	V	W	K	T	M	L	E	M	Y	A	N	E
OX442310_West_Nile_virus_isolate_ED-I-127-18_genome_assembly_complete_genome:_monopartite:	I	E	K	T	F	F	E	I	I	G	I	E	D	T	I	L	P	I	S	E	W	L	S	V	I	T	K	K	D	G	V	W	K	T	M	L	E	M	Y	A	N	E
KM203863_West_Nile_virus_strain_Cz_13-502_complete_genome:	I	E	K	T	F	F	E	I	I	G	I	E	D	T	I	L	P	I	S	E	W	L	S	V	I	T	K	K	D	G	V	W	K	T	M	L	E	M	Y	A	N	E
MZ268007_West_Nile_virus_isolate_Mosquito_Pool_RIVM001_complete_genome:	I	E	K	T	F	F	E	I	I	G	I	E	D	T	I	L	P	I	S	E	W	L	S	V	I	T	K	K	D	G	V	W	K	T	M	L	E	M	Y	A	N	E
OP762594_West_Nile_virus_isolate_Culexsp_UGR20TL7TN2.2_46_polyprotein_gene_complete_cds:	I	E	K	T	F	F	E	I	I	G	I	E	D	T	I	L	P	I	S	E	W	L	S	V	I	T	K	K	D	G	V	W	K	T	M	L	E	M	Y	A	N	E
OP762592_West_Nile_virus_isolate_Culexsp_UGR20TL1TN2.4_28_polyprotein_gene_complete_cds:	I	E	K	T	F	F	E	I	I	G	I	E	D	T	I	L	P	I	S	E	W	L	S	V	I	T	K	K	D	G	V	W	K	T	M	L	E	M	Y	A	N	E
OP762593_West_Nile_virus_isolate_Culexpipiens_UGR20TL6TN2.1_41_polyprotein_gene_complete_cds:	I	E	K	T	F	F	E	I	I	G	I	E	D	T	I	L	P	I	S	E	W	L	S	V	I	T	K	K	D	G	V	W	K	T	M	L	E	M	Y	A	N	E
OP762595_West_Nile_virus_isolate_Phylloscopuscollybita_20TV2584_polyprotein_gene_complete_cds:	I	E	K	T	F	F	E	I	I	G	I	E	D	T	I	L	P	I	S	E	W	L	S	V	I	T	K	K	D	G	V	W	K	T	M	L	E	M	Y	A	N	E
MW036634_West_Nile_virus_isolate_Mosquito_pool_25_polyprotein_gene_complete_cds:	I	E	K	T	F	F	E	I	I	G	I	E	D	T	I	L	P	I	S	E	W	L	S	V	I	T	K	K	D	G	V	W	K	T	M	L	E	M	Y	A	N	E
OP762597_West_Nile_virus_isolate_Gallusgallusdomesticus_20TV3592_polyprotein_gene_complete_cds:	I	E	K	T	F	F	E	I	I	G	I	E	D	T	I	L	P	I	S	E	W	L	S	V	I	T	K	K	D	G	V	W	K	T	M	L	E	M	Y	A	N	E
ON755223_West_Nile_virus_isolate_Gallusgallusdomesticus20TV3517_faeces_partial_genome:	I	E	K	T	F	F	E	I	I	G	I	E	D	T	I	L	P	I	S	E	W	L	S	V	I	T	K	K	D	G	V	W	K	T	M	L	E	M	Y	A	N	E
MF984351_West_Nile_virus_strain_Cx._pipiens_1/Austria/2016_(Cx1/16)_complete_genome:	I	E	K	T	F	F	E	I	I	G	I	E	D	T	I	L	P	I	S	E	W	L	S	V	I	T	K	K	D	G	V	W	K	T	M	L	E	M	Y	A	N	E
KP780837_West_Nile_virus_isolate_Sepperl_complete_genome:	I	E	K	T	F	F	E	I	I	G	I	E	D	T	I	L	P	I	S	E	W	L	S	V	I	T	K	K	D	G	V	W	K	T	M	L	E	M	Y	A	N	E
DQ116961_West_Nile_virus_isolate_goshawk-Hungary/04_complete_genome:	I	E	K	T	F	F	E	I	I	G	I	E	D	T	I	L	P	I	S	E	W	L	S	V	I	T	K	K	D	G	V	W	K	T	M	L	E	M	Y	A	N	E
KP780838_West_Nile_virus_isolate_Mismo_complete_genome:	I	E	K	T	F	F	E	I	I	G	I	E	D	T	I	L	P	I	S	E	W	L	S	V	I	T	K	K	D	G	V	W	K	T	M	L	E	M	Y	A	N	E
MK947396_West_Nile_virus_isolate_Ko169-2018_polyprotein_gene_complete_cds:	I	E	K	T	F	F	E	I	I	G	I	E	D	T	I	L	P	I	S	E	W	L	S	V	I	T	K	K	D	G	V	W	K	T	M	L	E	M	Y	A	N	E
MF984344_West_Nile_virus_strain_Goshawk/Austria/2015_(Bi1/15)_complete_genome:	I	E	K	T	F	F	E	I	I	G	I	E	D	T	I	L	P	I	S	E	W	L	S	V	I	T	K	K	D	G	V	W	K	T	M	L	E	M	Y	A	N	E
MF984342_West_Nile_virus_strain_Patient_1/Austria/2015_(Pa1/15)_complete_genome:	I	E	K	T	F	F	E	I	I	G	I	E	D	T	I	L	P	I	S	E	W	L	S	V	I	T	K	K	D	G	V	W	K	T	M	L	E	M	Y	A	N	E
MF984337_West_Nile_virus_strain_Blood_donor_1/Austria/2015_(BD1/15)_complete_genome:	I	E	K	T	F	F	E	I	I	G	I	E	D	T	I	L	P	I	S	E	W	L	S	V	I	T	K	K	D	G	V	W	K	T	M	L	E	M	Y	A	N	E
KP109692_West_Nile_virus_strain_Cx._pipiens/Vienna/2014_complete_genome:	I	E	K	T	F	F	E	I	I	G	I	E	D	T	I	L	P	I	S	E	W	L	S	V	I	T	K	K	D	G	V	W	K	T	M	L	E	M	Y	A	N	E
MF984340_West_Nile_virus_strain_Blood_donor_4/Austria/2015_(BD4/15)_complete_genome:	I	E	K	T	F	F	E	I	I	G	I	E	D	T	I	L	P	I	S	E	W	L	S	V	I	T	K	K	D	G	V	W	K	T	M	L	E	M	Y	A	N	E
MF984346_West_Nile_virus_strain_Blood_donor_1/Austria/2016_(BD1/16)_complete_genome:	I	E	K	T	F	F	E	I	I	G	I	E	D	T	I	L	P	I	S	E	W	L	S	V	I	T	K	K	D	G	V	W	K	T	M	L	E	M	Y	A	N	E
KM659876_West_Nile_virus_strain_BD-AUT_complete_genome:	I	E	K	T	F	F	E	I	I	G	I	E	D	T	I	L	P	I	S	E	W	L	S	V	I	T	K	K	D	G	V	W	K	T	M	L	E	M	Y	A	N	E
KP109691_West_Nile_virus_strain_blood_donor/Vienna/2014_complete_genome:	I	E	K	T	F	F	E	I	I	G	I	E	D	T	I	L	P	I	S	E	W	L	S	V	I	T	K	K	D	G	V	W	K	T	M	L	E	M	Y	A	N	E
MF984347_West_Nile_virus_strain_Blood_donor_2/Austria/2016_(BD2/16)_complete_genome:	I	E	K	T	F	F	E	I	I	G	I	E	D	T	I	L	P	I	S	E	W	L	S	V	I	T	K	K	D	G	V	W	K	T	M	L	G	M	Y	A	N	E
KM203862_West_Nile_virus_strain_Cz_13-479_complete_genome:	I	E	K	T	F	F	E	I	I	G	I	E	D	T	I	L	P	I	S	E	W	L	S	V	I	T	K	K	D	G	V	W	K	T	M	L	E	M	Y	A	N	E
OX442299_West_Nile_virus_isolate_ED-I-200-20_genome_assembly_complete_genome:_monopartite:	I	E	K	T	F	F	E	I	I	G	I	E	D	T	I	L	P	I	S	E	W	L	S	V	I	T	K	K	D	G	V	W	K	T	M	L	E	M	Y	A	N	E
MF984341_West_Nile_virus_strain_Blood_donor_Blood_donor_5/Austria/2015_(BD5/15)_complete_genome:	I	E	K	T	F	F	E	I	I	G	I	E	D	T	I	L	P	I	S	E	W	L	S	V	I	T	K	K	D	G	V	W	K	T	M	L	E	M	Y	A	N	E
MW142227_West_Nile_virus_isolate_LE6/2020/Leipzig/Germany_complete_genome:	I	E	K	T	F	F	E	I	I	G	I	E	D	T	I	L	P	I	S	E	W	L	S	V	I	T	K	K	D	G	V	W	K	T	M	L	E	M	Y	A	N	E
LR743436_West_Nile_virus_isolate_ED-I-89_18_genome_assembly_complete_genome:_monopartite:	I	E	K	T	F	F	E	I	I	G	I	E	D	T	I	L	P	I	S	E	W	L	S	V	I	T	K	K	D	G	V	W	K	T	M	L	E	M	Y	A	N	E
LR743429_West_Nile_virus_isolate_ED-I-142_18_genome_assembly_complete_genome:_monopartite:	I	E	K	T	F	F	E	I	I	G	I	E	D	T	I	L	P	I	S	E	W	L	S	V	I	T	K	K	D	G	V	W	K	T	M	L	E	M	Y	A	N	E
MH986056_West_Nile_virus_strain_1617/2018/Rostock/Ger_complete_genome:	I	E	K	T	F	F	E	I	I	G	I	E	D	T	I	L	P	I	S	E	W	L	S	V	I	T	K	K	D	G	V	W	K	T	M	L	E	M	Y	A	N	E
MH924836_West_Nile_virus_isolate_ED-I-33/18-UM_complete_genome:	I	E	K	T	F	F	E	I	I	G	I	E	D	T	I	L	P	I	S	E	W	L	S	V	I	T	K	K	D	G	V	W	K	T	M	L	E	M	Y	A	N	E
OQ326499_West_Nile_virus_isolate_M4888_polyprotein_gene_complete_cds:	I	E	K	T	F	F	E	I	I	G	I	E	D	T	I	L	P	I	S	E	W	L	S	V	I	T	K	K	D	G	V	W	K	T	M	L	E	M	Y	A	N	E
OX442303_West_Nile_virus_isolate_ED-I-194-20_genome_assembly_complete_genome:_monopartite:	I	E	K	T	F	F	E	I	I	G	I	E	D	T	I	L	P	I	S	E	W	L	S	V	I	T	K	K	D	G	V	W	K	T	M	L	E	M	Y	A	N	E
LR743426_West_Nile_virus_isolate_ED-I-157_19_genome_assembly_complete_genome:_monopartite:	I	E	K	T	F	F	E	I	I	G	I	E	D	T	I	L	P	I	S	E	W	L	S	V	I	T	K	K	D	G	V	W	K	T	M	L	E	M	Y	A	N	E
LR743435_West_Nile_virus_isolate_ED-I-153_19_genome_assembly_complete_genome:_monopartite:	I	E	K	T	F	F	E	I	I	G	I	E	D	T	I	L	P	I	S	E	W	L	S	V	I	T	K	K	D	G	V	W	K	T	M	L	E	M	Y	A	N	E
OX442294_West_Nile_virus_isolate_ED-I-208-20_genome_assembly_complete_genome:_monopartite:	I	E	K	T	F	F	E	I	I	G	I	E	D	T	I	L	P	I	S	E	W	L	S	V	I	T	K	K	D	G	V	W	K	T	M	L	E	M	Y	A	N	E
OX442280_West_Nile_virus_isolate_ED-I-245-20_genome_assembly_complete_genome:_monopartite:	I	E	K	T	F	F	E	I	I	G	I	E	D	T	I	L	P	I	S	E	W	L	S	V	I	T	K	K	D	G	V	W	K	T	M	L	E	M	Y	A	N	E
LR743428_West_Nile_virus_isolate_ED-I-118_19_genome_assembly_complete_genome:_monopartite:	I	E	K	T	F	F	E	I	I	G	I	E	D	T	I	L	P	I	S	E	W	L	S	V	I	T	K	K	D	G	V	W	K	T	M	L	E	M	Y	A	N	E
MW142224_West_Nile_virus_isolate_LE3/2020/Leipzig/Germany_complete_genome:	I	E	K	T	F	F	E	I	I	G	I	E	D	T	I	L	P	I	S	E	W	L	S	V	I	T	K	K	D	G	V	W	K	T	M	L	E	M	Y	A	N	E
MW142226_West_Nile_virus_isolate_LE5/2020/Leipzig/Germany_complete_genome:	I	E	K	T	F	F	E	I	I	G	I	E	D	T	I	L	P	I	S	E	W	L	S	V	I	T	K	K	D	G	V	W	K	T	M	L	E	M	Y	A	N	E
OK129336_West_Nile_virus_strain_5041_HUN2017_polyprotein_gene_complete_cds:	I	E	K	T	F	F	E	I	I	G	I	E	D	T	I	L	P	I	S	E	W	L	S	V	I	T	K	K	D	G	V	W	K	T	M	L	E	M	Y	A	N	E
OX442276_West_Nile_virus_isolate_ED-I-196-20_genome_assembly_complete_genome:_monopartite:	I	E	K	T	F	F	E	I	I	G	I	E	D	T	I	L	P	I	S	E	W	L	S	V	I	T	K	K	D	G	V	W	K	T	M	L	E	M	Y	A	N	E
MH244511_West_Nile_virus_strain_291.B/2013/Velky_Biel/SVK_complete_genome:	I	E	K	T	F	F	E	I	I	G	I	E	D	T	I	L	P	I	S	E	W	L	S	V	I	T	K	K	D	G	V	W	K	T	M	L	E	M	Y	A	N	E
MH244510_West_Nile_virus_strain_486.B/2014/Velky_Biel/SVK_complete_genome:	I	E	K	T	F	F	E	I	I	G	I	E	D	T	I	L	P	I	S	E	W	L	S	V	I	T	K	K	D	G	V	W	K	T	M	L	E	M	Y	A	N	E
OX442290_West_Nile_virus_isolate_ED-I-284-20_genome_assembly_complete_genome:_monopartite:	I	E	K	T	F	F	E	I	I	G	I	E	D	T	I	L	P	I	S	E	W	L	S	V	I	T	K	K	D	G	V	W	K	T	M	L	E	M	Y	A	N	E
OX442286_West_Nile_virus_isolate_ED-I-216-20_genome_assembly_complete_genome:_monopartite:	I	E	K	T	F	F	E	I	I	G	I	E	D	T	I	L	P	I	S	E	W	L	S	V	I	T	K	K	D	G	V	W	K	T	M	L	E	M	Y	A	N	E
KM203861_West_Nile_virus_strain_Cz_13-329_complete_genome:	I	E	X	T	F	F	E	I	I	G	I	E	D	T	I	L	P	I	S	E	W	L	S	V	I	T	K	K	D	G	V	W	K	T	M	L	E	M	Y	A	N	E
LR743422_West_Nile_virus_isolate_ED-I-155_19_genome_assembly_complete_genome:_monopartite:	I	E	K	T	F	F	E	I	I	G	I	E	D	T	I	L	P	I	S	E	W	L	S	V	I	T	K	K	D	G	V	W	K	T	M	L	E	M	Y	A	N	E
MH244512_West_Nile_virus_strain_286.B/2013/Velky_Biel/SVK_complete_genome:	I	E	K	T	F	F	E	I	I	G	I	E	D	T	I	L	P	I	S	E	W	L	S	V	I	T	K	K	D	G	V	W	K	T	M	L	E	M	Y	A	N	E
MH244513_West_Nile_virus_strain_200.B/2013/Secovce/SVK_complete_genome:	I	E	K	T	F	F	E	I	I	G	I	E	D	T	I	L	P	I	S	E	W	L	S	V	I	T	K	K	D	G	V	W	K	T	M	L	E	M	Y	A	N	E
OK129333_West_Nile_virus_strain_4693_HUN2017_polyprotein_gene_complete_cds:	I	E	K	T	F	F	E	I	I	G	I	E	D	T	I	L	P	I	S	E	W	L	S	V	I	T	K	K	D	G	V	W	K	T	M	L	E	M	Y	A	N	E
JN858070_West_Nile_virus_isolate_Italy/2011/AN-2_complete_genome:	I	E	K	T	F	F	E	I	I	G	I	E	D	T	I	L	P	I	S	E	W	L	S	V	I	T	K	K	D	G	V	W	K	T	M	L	E	M	Y	A	N	E
KT207792_West_Nile_virus_isolate_1270/14_complete_genome:	I	E	K	T	F	F	E	I	I	G	I	E	D	T	I	L	P	I	S	E	W	L	S	V	I	T	K	K	D	G	V	W	K	T	M	L	E	M	Y	A	N	E
KP789955_West_Nile_virus_strain_Italy/2014/Verona/35.1_complete_genome:	I	E	K	T	F	F	E	I	I	G	I	E	D	T	I	L	P	I	S	E	W	L	S	V	I	T	K	K	D	G	V	W	K	T	M	L	E	M	Y	A	N	E
KF823806_West_Nile_virus_strain_Italy/2013/Mantova/40.1_polyprotein_gene_complete_cds:	I	E	K	T	F	F	E	I	I	G	I	E	D	T	I	L	P	I	S	E	W	L	S	V	I	T	K	K	D	G	V	W	K	T	M	L	E	M	Y	A	N	E
MN939560_West_Nile_virus_strain_Italy/2016/Vicenza/36.1_complete_genome:	I	E	K	T	F	F	E	I	I	G	I	E	D	T	I	L	P	I	S	E	W	L	S	V	I	T	K	K	D	G	V	W	K	T	M	L	E	M	Y	A	N	E
KP789954_West_Nile_virus_strain_Italy/2014/Cremona2_complete_genome:	I	E	K	T	F	F	E	I	I	G	I	E	D	T	I	L	P	I	S	E	W	L	S	V	I	T	K	K	D	G	V	W	K	T	M	L	E	M	Y	A	N	E
KP789958_West_Nile_virus_strain_Italy/2014/Pavia5_complete_genome:	I	E	K	T	F	F	E	I	I	G	I	E	D	T	I	L	P	I	S	E	W	L	S	V	I	T	K	K	D	G	V	W	K	T	M	L	E	M	Y	A	N	E
KP789953_West_Nile_virus_strain_Italy/2014/Pavia1_complete_genome:	I	E	K	T	F	F	E	I	I	G	I	E	D	T	I	L	P	I	S	E	W	L	S	V	I	T	K	K	D	G	V	W	K	T	M	L	E	M	Y	A	N	E
KU573080_West_Nile_virus_isolate_178907_2013_polyprotein_gene_complete_cds:	I	E	K	T	F	F	E	I	I	G	I	E	Y	T	I	L	P	I	S	E	W	L	S	V	I	T	K	K	D	G	V	W	K	T	M	L	E	M	Y	A	N	E
KP789957_West_Nile_virus_strain_Italy/2014/Cremona4_complete_genome:	I	E	K	T	F	F	E	I	I	G	I	E	D	T	I	L	P	I	S	E	W	L	S	V	I	T	K	K	D	G	V	W	K	T	M	L	E	M	Y	A	N	E
MW862073_West_Nile_virus_isolate_2012.TE.20168_polyprotein_gene_complete_cds:	I	E	K	T	F	F	E	I	I	G	I	E	D	T	I	L	P	I	S	E	W	L	S	V	I	T	K	K	D	G	V	W	K	T	M	L	E	M	Y	A	N	E
KF647249_West_Nile_virus_strain_Italy/2013/Rovigo/33.2_complete_genome:	I	E	K	T	F	F	E	I	I	G	I	E	D	T	I	L	P	I	S	E	W	L	S	V	I	T	K	K	D	G	V	W	K	T	M	L	E	M	Y	A	N	E
MF984339_West_Nile_virus_strain_Blood_donor_3/Austria/2015_(BD3/15)_complete_genome:	I	E	K	T	F	F	E	I	I	G	I	E	D	T	I	L	P	I	S	E	W	L	S	V	I	T	K	K	D	G	V	W	K	T	M	L	E	M	Y	A	N	E
OK129330_West_Nile_virus_strain_3227_HUN2016_polyprotein_gene_complete_cds:	I	E	K	T	F	F	E	I	I	G	I	E	D	T	I	L	P	I	S	E	W	L	S	V	I	T	K	K	D	G	V	W	K	T	M	L	E	M	Y	A	N	E
OK129329_West_Nile_virus_strain_3200_HUN2016_polyprotein_gene_complete_cds:	I	E	K	T	F	F	E	I	I	G	I	E	D	T	I	L	P	I	S	E	W	L	S	V	I	T	K	K	D	G	V	W	K	T	M	L	E	M	Y	A	N	E
OK129331_West_Nile_virus_strain_3554_HUN2015_polyprotein_gene_complete_cds:	I	E	K	T	F	F	E	I	I	G	I	E	D	T	I	L	P	I	S	E	W	L	S	V	I	T	K	K	D	G	V	W	K	T	M	L	E	M	Y	A	N	E
OK129332_West_Nile_virus_strain_3745_HUN2015_polyprotein_gene_complete_cds:	I	E	K	T	F	F	E	I	I	G	I	E	D	T	I	L	P	I	S	E	W	L	S	V	I	T	K	K	D	G	V	W	K	T	M	L	E	M	Y	A	N	E

## Sheet: Glycolisation sites
SEQUENCE NAME	GLYCOLISATION SITES
	POSITION IN THE GENOME
	Prm			E protein			NS1 protein
	15-17			154-156			135-138			175-178			207-209
SRB/WNF/6569/Belgrade_2018_SRB/WNF/6569/Belgrade_2018/WNV_Lineage_2:	N	M	L	N	Y	S	N	T	F	N	T	T	N	D	T
SRB/WNF/8870-10/Belgrade_2022_SRB/WNF/8870-10/Belgrade_2022/WNV_Lineage_2:	N	M	L	N	Y	S	N	T	F	N	T	T	N	G	P
SRB/WNF/8662-1/Belgrade_2022_SRB/WNF/8662-1/Belgrade_2022/WNV_Lineage_2:	N	M	L	N	Y	S	N	T	F	N	T	T	N	D	T
SRB/WNF/8867/Belgrade_2022_SRB/WNF/8867/Belgrade_2022/WNV_Lineage_2:	N	M	L	N	Y	S	N	T	F	N	T	T	N	D	T
SRB/WNF/6340/Belgrade_2022_SRB/WNF/6340/Belgrade_2022/WNV_Lineage_2:	N	M	L	N	Y	S	N	T	F	N	T	T	N	D	T
SRB/WNF/8505/Belgrade_2018_SRB/WNF/8505/Belgrade_2018/WNV_Lineage_2:	N	M	L	N	Y	S	N	T	F	N	T	T	N	D	T
SRB/WNF/8805-58846/Belgrade_2018_SRB/WNF/8805-58846/Belgrade_2018/WNV_Lineage_2:	N	M	L	N	Y	S	N	T	F	N	T	T	N	H	T
SRB/WNF/8505-3/Belgrade_2018_SRB/WNF/8505-3/Belgrade_2018/WNV_Lineage_2:	N	M	L	N	Y	S	N	T	F	N	T	T	N	D	T
SRB/WNF/8912/Belgrade_2023_SRB/WNF/8912/Belgrade_2023/WNV_Lineage_2:	N	M	L	N	Y	S	N	T	F	N	T	T	N	D	T
SRB/WNF/8662/Belgrade_2022_SRB/WNF/8662/Belgrade_2022/WNV_Lineage_2:	N	M	L	N	Y	S	N	T	F	N	T	T	N	D	T
PP212882_West_Nile_virus_isolate_5226_2023_WNV_HU_complete_genome:	N	M	L	N	Y	S	N	T	F	N	T	T	N	D	T
MW751846_West_Nile_virus_isolate_WNV/SRB/Subotica-6530-10/2018_polyprotein_gene_complete_cds:	N	M	L	N	Y	S	N	T	F	N	T	T	N	D	T
MW751837_West_Nile_virus_isolate_WNV/SRB/Curug-5871/2018_polyprotein_gene_complete_cds:	N	M	L	N	Y	S	N	T	F	N	T	T	N	D	T
KC407673_West_Nile_virus_isolate_Sad/12_complete_genome:	N	M	L	N	Y	S	N	T	F	N	T	T	N	D	T
KC496016_West_Nile_virus_strain_Novi_Sad-2010_complete_genome:	N	M	L	N	Y	S	N	T	F	N	T	T	N	D	T
KT757318_West_Nile_virus_isolate_Vojvodina_2013_01_polyprotein_gene_complete_cds:	N	M	L	N	Y	S	N	T	F	N	T	T	N	D	T
KT757322_West_Nile_virus_isolate_Vojvodina_2013_05_polyprotein_gene_complete_cds:	N	M	L	N	Y	S	N	T	F	N	T	T	N	D	T
KT757321_West_Nile_virus_isolate_Vojvodina_2013_04_polyprotein_gene_complete_cds:	N	M	L	N	Y	S	N	T	F	N	T	T	N	D	T
KX375812_West_Nile_virus_isolate_Novi_Sad_24/2013_polyprotein_gene_complete_cds:	N	M	L	N	Y	S	N	T	F	N	T	T	N	D	T
KT757323_West_Nile_virus_isolate_Vojvodina_2013_06_polyprotein_gene_complete_cds:	N	M	L	N	Y	S	N	T	F	N	T	T	N	D	T
KT757320_West_Nile_virus_isolate_Vojvodina_2013_03_polyprotein_gene_complete_cds:	N	M	L	N	Y	S	N	T	F	N	T	T	N	D	T
MW751836_West_Nile_virus_isolate_WNV/SRB/Mali_Idjos-6923-2/2015_polyprotein_gene_complete_cds:	N	M	L	N	Y	S	N	T	F	N	T	T	N	D	T
MW751834_West_Nile_virus_isolate_WNV/SRB/Temerin-6530-1/2018_polyprotein_gene_complete_cds:	N	M	L	N	Y	S	N	T	F	N	T	T	N	D	T
MW751844_West_Nile_virus_isolate_WNV/SRB/Sombor-6530-6/2018_polyprotein_gene_complete_cds:	N	M	L	N	Y	S	N	T	F	N	T	T	N	D	T
MW751835_West_Nile_virus_isolate_WNV/SRB/Subotica-8072-1/2018_polyprotein_gene_complete_cds:	N	M	L	N	Y	S	N	T	F	N	T	T	N	D	T
MW751838_West_Nile_virus_isolate_WNV/SRB/Belgrade-10800-6/2018_polyprotein_gene_complete_cds:	N	M	L	N	Y	S	N	T	F	N	T	T	N	D	T
MZ190465_West_Nile_virus_isolate_Kosovo_2_2018_complete_genome:	N	M	L	N	Y	S	N	T	F	N	T	T	N	D	T
MZ190467_West_Nile_virus_isolate_Kosovo_4_2018_complete_genome:	N	M	L	N	Y	S	N	T	F	N	T	T	N	D	T
MZ190466_West_Nile_virus_isolate_Kosovo_3_2018_complete_genome:	N	M	L	N	Y	S	N	T	F	N	T	T	N	D	T
MZ190464_West_Nile_virus_isolate_Kosovo_1_2018_complete_genome:	N	M	L	N	Y	S	N	T	F	N	T	T	N	D	T
OK239666_West_Nile_virus_strain_4677_WNV_HUN2018_complete_genome:	N	M	L	N	Y	S	N	T	F	N	T	T	N	D	T
MW751841_West_Nile_virus_isolate_WNV/SRB/Novi_Becej-6919-21/2018_polyprotein_gene_complete_cds:	N	M	L	N	Y	S	N	T	F	N	T	T	N	D	T
PP388974_West_Nile_virus_isolate_94313_partial_genome:	N	M	L	N	Y	S	N	T	F	N	T	T	N	D	T
PP212881_West_Nile_virus_isolate_4106_2023_WNV_HU_complete_genome:	N	M	L	N	Y	S	N	T	F	N	T	T	N	D	T
OP179287_West_Nile_virus_isolate_HUN_WNV2324_2021_complete_genome:	N	M	L	N	Y	S	N	T	F	N	T	T	N	D	T
PP212883_West_Nile_virus_isolate_5903_2023_WNV_HU_complete_genome:	N	M	L	N	Y	S	N	T	F	N	T	T	N	D	T
PP212878_West_Nile_virus_isolate_3717_2023_WNV_HU_complete_genome:	N	M	L	N	Y	S	N	T	F	N	T	T	N	D	T
PP212880_West_Nile_virus_isolate_4429_2023_WNV_HU_complete_genome:	N	M	L	N	Y	S	N	T	F	N	T	T	N	D	T
MH021189_West_Nile_virus_isolate_WNV/Belgium/2017/Antwerpen_complete_genome:	N	M	L	N	Y	S	N	T	F	N	T	T	N	D	T
MT341472_West_Nile_virus_isolate_Pleven_10m-Bulgaria-2018_complete_genome:	N	M	L	N	Y	S	N	T	F	N	T	T	N	D	T
KF179640_West_Nile_virus_strain_Austria/2008_gh_complete_genome:	N	M	L	N	Y	S	N	T	F	N	T	T	N	D	T
MZ605382_West_Nile_virus_isolate_Heja_complete_genome:	N	M	L	N	Y	S	N	T	F	N	T	T	N	D	T
MF984345_West_Nile_virus_strain_Falcon/Austria/2015_(Bi2/15)_complete_genome:	N	M	L	N	Y	S	N	T	F	N	T	T	N	D	T
MF984343_West_Nile_virus_strain_Patient_2/Austria/2015_(Pa2/15)_complete_genome:	N	M	L	N	Y	S	N	T	F	N	T	T	N	D	T
MF984350_West_Nile_virus_strain_Horse_2/Austria/2016_(Ho2/16)_complete_genome:	N	M	L	N	Y	S	N	T	F	N	T	T	N	D	T
MF984338_West_Nile_virus_strain_Blood_donor_2/Austria/2015_(BD2/15)_complete_genome:	N	M	L	N	Y	S	N	T	F	N	T	T	N	D	T
MF984349_West_Nile_virus_strain_Horse_1/Austria/2016_(Ho1/16)_complete_genome:	N	M	L	N	Y	S	N	T	F	N	T	T	N	D	T
MF984352_West_Nile_virus_strain_Cx._pipiens_2/Austria/2016_(Cx2/16)_complete_genome:	N	M	L	N	Y	S	N	T	F	N	T	T	N	D	T
OK239658_West_Nile_virus_strain_3731_WNV_HUN2018_complete_genome:	N	M	L	N	Y	S	N	T	F	N	T	T	N	D	T
OK239670_West_Nile_virus_strain_4637_WNV_HUN2018_complete_genome:	N	M	L	N	Y	S	N	T	F	N	T	T	N	D	T
MW561633_West_Nile_virus_isolate_769.B/2018/Kavecany/SVK_complete_genome:	N	M	L	N	Y	S	N	T	F	N	T	T	N	D	T
MK947397_West_Nile_virus_isolate_WNV-2950_complete_genome:	N	M	L	N	Y	S	N	T	F	N	T	T	N	D	T
OK239665_West_Nile_virus_strain_4656_WNV_HUN2018_complete_genome:	N	M	L	N	Y	S	N	T	F	N	T	T	N	D	T
MN480794_West_Nile_virus_isolate_Thessaloniki_MC139m/2018_complete_genome:	N	M	L	N	Y	S	N	T	F	N	T	T	N	D	T
MN480793_West_Nile_virus_isolate_Pella_435h/2018_complete_genome:	N	M	L	N	Y	S	N	T	F	N	T	T	N	D	T
MN481589_West_Nile_virus_isolate_S33b_GrM_2018/Thessaloniki_complete_genome:	N	M	L	N	Y	S	N	T	F	N	T	T	N	D	T
MN652878_West_Nile_virus_isolate_Thessaloniki_MC26m/2018_complete_genome:	N	M	L	N	Y	S	N	T	F	N	T	T	N	D	T
MN652879_West_Nile_virus_isolate_Pella_MC36m/2018_complete_genome:	N	M	L	N	Y	S	N	T	F	N	T	T	N	D	T
MN480795_West_Nile_virus_isolate_Pella_677h/2018_complete_genome:	N	M	L	N	Y	S	N	T	F	N	T	T	N	D	T
OL840872_West_Nile_virus_isolate_GR-Thessaloniki/563h/2018_complete_genome:	N	M	L	N	Y	S	N	T	F	N	T	T	N	D	T
MN652880_West_Nile_virus_isolate_Thessaloniki_MC82m/2018_complete_genome:	N	M	L	N	Y	S	N	T	F	N	T	T	N	D	T
OL840873_West_Nile_virus_isolate_GR-Larissa/778h/2018_complete_genome:	N	M	L	N	Y	S	N	T	F	N	T	T	N	D	T
OL840878_West_Nile_virus_isolate_GR-Pella/572h/2019_complete_genome:	N	M	L	N	Y	S	N	T	F	N	T	T	N	D	T
MN480792_West_Nile_virus_isolate_Thessaloniki_354h/2018_complete_genome:	N	M	L	N	Y	S	N	T	F	N	T	T	N	D	T
OL840874_West_Nile_virus_isolate_GR-Pieria/198h/2019_complete_genome:	N	M	L	N	Y	S	N	T	F	N	T	T	N	D	T
OL840885_West_Nile_virus_isolate_GR-Thessaloniki/C222m/2019_complete_genome:	N	M	L	N	Y	S	N	T	F	N	T	T	N	D	T
MT341471_West_Nile_virus_isolate_Karditsa-13m-Greece-2019_complete_genome:	N	M	L	N	Y	S	N	T	F	N	T	T	N	D	T
MT341470_West_Nile_virus_isolate_Larisa-3m-Greece-2019_complete_genome:	N	M	L	N	Y	S	N	T	F	N	T	T	N	N	T
MN481590_West_Nile_virus_isolate_S14c_GrM_2018/Thessaloniki_complete_genome:	N	M	L	N	Y	S	N	T	F	N	T	T	N	D	T
OL840884_West_Nile_virus_isolate_GR-Kilkis/C205m/2019_complete_genome:	N	M	L	N	Y	S	N	T	F	N	T	T	N	D	T
OL840882_West_Nile_virus_isolate_GR-Pella/491h/2020_complete_genome:	N	M	L	N	Y	S	N	T	F	N	T	T	N	D	T
OL840880_West_Nile_virus_isolate_GR-Karditsa/201h/2020_complete_genome:	N	M	L	N	Y	S	N	T	F	N	T	T	N	D	T
OK239672_West_Nile_virus_strain_5981_WNV_HUN2018_complete_genome:	N	M	L	N	Y	S	N	T	F	N	T	T	N	D	T
OP804520_West_Nile_virus_isolate_WNV-5_complete_genome:	N	M	L	N	Y	S	N	T	F	N	T	T	N	D	T
OL840877_West_Nile_virus_isolate_GR-Evros/557h/2019_complete_genome:	N	M	L	N	Y	S	N	T	F	N	T	T	N	D	T
OK239661_West_Nile_virus_strain_4313_WNV_HUN2018_complete_genome:	N	M	L	N	Y	S	N	T	F	N	T	T	N	D	T
OK239663_West_Nile_virus_strain_4599_WNV_HUN2019_complete_genome:	N	M	L	N	Y	S	N	T	F	N	T	T	N	D	T
HQ537483_West_Nile_virus_isolate_Nea_Santa-Greece-2010_complete_genome:	N	M	L	N	Y	S	N	T	F	N	T	T	N	D	T
KY594040_West_Nile_virus_isolate_341/2010_complete_genome:	N	M	L	N	Y	S	N	T	F	N	T	T	N	D	T
MN481595_West_Nile_virus_isolate_S36_GrM_2010/Thessaloniki_complete_genome:	N	M	L	N	Y	S	N	T	F	N	T	T	N	D	T
MN481593_West_Nile_virus_isolate_S34_GrM_2012/Thessaloniki_2_complete_genome:	N	M	L	N	Y	S	N	T	F	N	T	T	N	D	T
MN481592_West_Nile_virus_isolate_S33_GrM_2012/Thessaloniki_1_complete_genome:	N	M	L	N	Y	S	N	T	F	N	T	T	N	D	T
MN481594_West_Nile_virus_isolate_S35_GrM_2012/Pella_complete_genome:	N	M	L	N	Y	S	N	T	F	N	T	T	N	D	T
KJ577738_West_Nile_virus_strain_Greece/2013/C105_polyprotein_gene_complete_cds:	N	M	L	N	Y	S	N	T	F	N	T	T	N	D	T
KJ577739_West_Nile_virus_strain_Greece/2013/C147_polyprotein_gene_complete_cds:	N	M	L	N	Y	S	N	T	F	N	T	T	N	D	T
KJ883346_West_Nile_virus_strain_Greece/2013/Thessaloniki_4_complete_genome:	N	M	L	N	Y	S	N	T	F	N	T	T	N	D	T
MN481597_West_Nile_virus_isolate_S38_GrM_2012/Imathia_complete_genome:	N	M	L	N	Y	S	N	T	F	N	T	T	N	D	T
MN481596_West_Nile_virus_isolate_S37_GrM_2011/Thessaloniki_complete_genome:	N	M	L	N	Y	S	N	T	F	N	T	T	N	D	T
MK473443_West_Nile_virus_polyprotein_gene_complete_cds:	N	M	L	N	Y	S	N	T	F	N	T	T	N	D	T
MH549209_West_Nile_virus_polyprotein_gene_complete_cds:	N	M	L	N	Y	S	N	T	F	N	T	T	N	D	T
KU206781_West_Nile_virus_strain_Bulgaria/2015/Sofia_complete_genome:	N	M	L	N	Y	S	N	T	F	N	T	T	N	D	T
MN481591_West_Nile_virus_isolate_S38b_GrTh_2018/Rhodope_complete_genome:	N	M	L	N	Y	S	N	T	F	N	T	T	N	D	T
KC496015_West_Nile_virus_strain_578/10_complete_genome:	N	M	L	N	Y	S	N	T	F	N	T	T	N	D	T
KJ883345_West_Nile_virus_strain_Greece/2013/Xanthi_3_complete_genome:	N	M	L	N	Y	S	N	T	F	N	T	T	N	D	T
KJ883348_West_Nile_virus_strain_Greece/2013/Kavala_2_complete_genome:	N	M	L	N	Y	S	N	T	F	N	T	T	N	D	T
KJ883344_West_Nile_virus_strain_Greece/2013/Xanthi_2_complete_genome:	N	M	L	N	Y	S	N	T	F	N	T	T	N	D	T
KJ883349_West_Nile_virus_strain_Greece/2013/Xanthi_5_complete_genome:	N	M	L	N	Y	S	N	T	F	N	T	T	N	D	T
KJ883343_West_Nile_virus_strain_Greece/2013/Xanthi_1_complete_genome:	N	M	L	N	Y	S	N	T	F	N	T	T	N	D	T
KF179639_West_Nile_virus_strain_Greece/2012/Kavala/39.1_complete_genome:	N	M	L	N	Y	S	N	T	F	N	T	T	N	D	T
OL840892_West_Nile_virus_isolate_GR-Serres/M234m/2020_complete_genome:	N	M	L	N	Y	S	N	T	F	N	T	T	N	D	T
OL840883_West_Nile_virus_isolate_GR-Serres/C240m/2019_complete_genome:	N	M	L	N	Y	S	N	T	F	N	T	T	N	D	T
OL840886_West_Nile_virus_isolate_GR-Serres/M212m/2020_complete_genome:	N	M	L	N	Y	S	N	T	F	N	T	T	N	D	T
OL840881_West_Nile_virus_isolate_GR-Serres/BDh/2020_complete_genome:	N	M	L	N	Y	S	N	T	F	N	T	T	N	D	T
OL840887_West_Nile_virus_isolate_GR-Serres/M185m/2020_complete_genome:	N	M	L	N	Y	S	N	T	F	N	T	T	N	D	T
OL840888_West_Nile_virus_isolate_GR-Larissa/T23m/2020_complete_genome:	N	M	L	N	Y	S	N	T	F	N	T	T	N	D	T
OL840893_West_Nile_virus_isolate_GR-Serres/S1m/2020_complete_genome:	N	M	L	N	Y	S	N	T	F	N	T	T	N	D	T
OL840890_West_Nile_virus_isolate_GR-Serres/M215m/2020_complete_genome:	N	M	L	N	Y	S	N	T	F	N	T	T	N	D	T
OL840889_West_Nile_virus_isolate_GR-Kilkis/M207m/2020_complete_genome:	N	M	L	N	Y	S	N	T	F	N	T	T	N	D	T
OL840891_West_Nile_virus_isolate_GR-Serres/M221m/2020_complete_genome:	N	M	L	N	Y	S	N	T	F	N	T	T	N	D	T
OL840894_West_Nile_virus_isolate_GR-Thessaloniki/E361m/2021_complete_genome:	N	M	L	N	Y	S	N	T	F	N	T	T	N	D	T
OL840897_West_Nile_virus_isolate_GR-Imathia/E413m/2021_complete_genome:	N	M	L	N	Y	S	N	T	F	N	T	T	N	D	T
OL840871_West_Nile_virus_isolate_GR-Edessa/516h/2018_complete_genome:	N	M	L	N	Y	S	N	T	F	N	T	T	N	D	T
OQ053518_West_Nile_virus_strain_GR-Larissa/441m/2022_complete_genome:	N	M	L	N	Y	S	N	T	F	N	T	T	N	D	T
OQ053516_West_Nile_virus_strain_GR-Larissa/792h/2022_complete_genome:	N	M	L	N	Y	S	N	T	F	N	T	T	N	D	T
OL840899_West_Nile_virus_isolate_GR-Thessaloniki/E419m/2021_complete_genome:	N	M	L	N	Y	S	N	T	F	N	T	T	N	D	T
OQ053535_West_Nile_virus_strain_GR-Thessaloniki/454m/2022_complete_genome:	N	M	L	N	Y	S	N	T	F	N	T	T	N	D	T
OQ053536_West_Nile_virus_strain_GR-Serres/503m/2022_complete_genome:	N	M	L	N	Y	S	N	T	F	N	T	T	N	D	T
OQ053515_West_Nile_virus_strain_GR-CHALKIDIKI/670h/2022_complete_genome:	N	M	L	N	Y	S	N	T	F	N	T	T	N	D	T
OQ053539_West_Nile_virus_strain_GR-Pieria/401m/2022_complete_genome:	N	M	L	N	Y	S	N	T	F	N	T	T	N	D	T
OQ053531_West_Nile_virus_strain_GR-Pella/615m/2022_complete_genome:	N	M	L	N	Y	S	N	T	F	N	T	T	N	D	T
OQ053524_West_Nile_virus_strain_GR-Imathia/472m/2022_complete_genome:	N	M	L	N	Y	S	N	T	F	N	T	T	N	D	T
OQ053519_West_Nile_virus_strain_GR-Thessaloniki/312m/2022_complete_genome:	N	M	L	N	Y	S	N	T	F	N	T	T	N	D	T
OQ053527_West_Nile_virus_strain_GR-Chalkidiki/591m/2022_complete_genome:	N	M	L	N	Y	S	N	T	F	N	T	T	N	D	T
OQ053520_West_Nile_virus_strain_GR-Pieria/670m/2022_complete_genome:	N	M	L	N	Y	S	N	T	F	N	T	T	N	D	T
OQ053526_West_Nile_virus_strain_GR-Serres/574m/2022_complete_genome:	N	M	L	N	Y	S	N	T	F	N	T	T	N	D	T
OQ053523_West_Nile_virus_strain_GR-Thessaloniki/381m/2022_complete_genome:	N	M	L	N	Y	S	N	T	F	N	T	T	N	D	T
OQ053522_West_Nile_virus_strain_GR-Thessaloniki/581m/2022_complete_genome:	N	M	L	N	Y	S	N	T	F	N	T	T	N	D	T
OQ053529_West_Nile_virus_strain_GR-Pieria/646m/2022_complete_genome:	N	M	L	N	Y	S	N	T	F	N	T	T	N	D	T
OQ053530_West_Nile_virus_strain_GR-Imathia/554m/2022_complete_genome:	N	M	L	N	Y	S	N	T	F	N	T	T	N	D	T
OQ053521_West_Nile_virus_strain_GR-Thessaloniki/734m/2022_complete_genome:	N	M	L	N	Y	S	N	T	F	N	T	T	N	D	T
OQ053528_West_Nile_virus_strain_GR-Pieria/668m/2022_complete_genome:	N	M	L	N	Y	S	N	T	F	N	T	T	N	D	T
OQ053538_West_Nile_virus_strain_GR-Imathia/535m/2022_complete_genome:	N	M	L	N	Y	S	N	T	F	N	T	T	N	D	T
OQ053537_West_Nile_virus_strain_GR-Imathia/459m/2022_complete_genome:	N	M	L	N	Y	S	N	T	F	N	T	T	N	D	T
OQ053534_West_Nile_virus_strain_GR-Larissa/671m/2022_complete_genome:	N	M	L	N	Y	S	N	T	F	N	T	T	N	D	T
OL840896_West_Nile_virus_isolate_GR-Serres/E411m/2021_complete_genome:	N	M	L	N	Y	S	N	T	F	N	T	T	N	D	T
OQ053532_West_Nile_virus_strain_GR-Thessaloniki/364m/2022_complete_genome:	N	M	L	N	Y	S	N	T	F	N	T	T	N	D	T
OL840876_West_Nile_virus_isolate_GR-Xanthi/424h/2019_complete_genome:	N	M	L	N	Y	S	N	T	F	N	T	T	N	D	T
OL840875_West_Nile_virus_isolate_GR-Xanthi/360h/2019_complete_genome:	N	M	L	N	Y	S	N	T	F	N	T	T	N	D	T
OL840879_West_Nile_virus_isolate_GR-Rodopi/621h/2019_complete_genome:	N	M	L	N	Y	S	N	T	F	N	T	T	N	D	T
KM203860_West_Nile_virus_strain_Cz_13-104_complete_genome:	N	M	L	N	Y	S	N	T	F	N	T	T	N	D	T
LR743431_West_Nile_virus_isolate_ED-I-177_19_genome_assembly_complete_genome:_monopartite:	N	M	L	N	Y	S	N	T	F	N	T	T	N	D	T
OX442310_West_Nile_virus_isolate_ED-I-127-18_genome_assembly_complete_genome:_monopartite:	N	M	L	N	Y	S	N	T	F	N	T	T	N	D	T
KM203863_West_Nile_virus_strain_Cz_13-502_complete_genome:	N	M	L	N	Y	S	N	T	F	N	T	T	N	D	T
MZ268007_West_Nile_virus_isolate_Mosquito_Pool_RIVM001_complete_genome:	N	M	L	N	Y	S	N	T	F	N	T	T	N	D	T
OP762594_West_Nile_virus_isolate_Culexsp_UGR20TL7TN2.2_46_polyprotein_gene_complete_cds:	N	M	L	N	Y	S	N	T	F	N	T	T	N	D	T
OP762592_West_Nile_virus_isolate_Culexsp_UGR20TL1TN2.4_28_polyprotein_gene_complete_cds:	N	M	L	N	Y	S	N	T	F	N	T	T	N	D	T
OP762593_West_Nile_virus_isolate_Culexpipiens_UGR20TL6TN2.1_41_polyprotein_gene_complete_cds:	N	M	L	N	Y	S	N	T	F	N	T	T	N	D	T
OP762595_West_Nile_virus_isolate_Phylloscopuscollybita_20TV2584_polyprotein_gene_complete_cds:	N	M	L	N	Y	S	N	T	F	N	T	T	N	D	T
MW036634_West_Nile_virus_isolate_Mosquito_pool_25_polyprotein_gene_complete_cds:	N	M	L	N	Y	S	N	T	F	N	T	T	N	D	T
OP762597_West_Nile_virus_isolate_Gallusgallusdomesticus_20TV3592_polyprotein_gene_complete_cds:	N	M	L	N	Y	S	N	T	F	N	T	T	N	D	T
ON755223_West_Nile_virus_isolate_Gallusgallusdomesticus20TV3517_faeces_partial_genome:	N	M	L	N	Y	S	N	T	F	N	T	T	N	D	T
MF984351_West_Nile_virus_strain_Cx._pipiens_1/Austria/2016_(Cx1/16)_complete_genome:	N	M	L	N	Y	S	N	T	F	N	T	T	N	D	T
KP780837_West_Nile_virus_isolate_Sepperl_complete_genome:	N	M	L	N	Y	S	N	T	F	N	T	T	N	D	T
DQ116961_West_Nile_virus_isolate_goshawk-Hungary/04_complete_genome:	N	M	L	N	Y	S	N	T	F	N	T	T	N	D	T
KP780838_West_Nile_virus_isolate_Mismo_complete_genome:	N	M	L	N	Y	S	N	T	F	N	T	T	N	D	T
MK947396_West_Nile_virus_isolate_Ko169-2018_polyprotein_gene_complete_cds:	N	M	L	N	Y	S	N	T	F	N	T	T	N	D	T
MF984344_West_Nile_virus_strain_Goshawk/Austria/2015_(Bi1/15)_complete_genome:	N	M	L	N	Y	S	N	T	F	N	T	T	N	D	T
MF984342_West_Nile_virus_strain_Patient_1/Austria/2015_(Pa1/15)_complete_genome:	N	M	L	N	Y	S	N	T	F	N	T	T	N	D	T
MF984337_West_Nile_virus_strain_Blood_donor_1/Austria/2015_(BD1/15)_complete_genome:	N	M	L	N	Y	S	N	T	F	N	T	T	N	D	T
KP109692_West_Nile_virus_strain_Cx._pipiens/Vienna/2014_complete_genome:	N	M	L	N	Y	S	N	T	F	N	T	T	N	D	T
MF984340_West_Nile_virus_strain_Blood_donor_4/Austria/2015_(BD4/15)_complete_genome:	N	M	L	N	Y	S	N	T	F	N	T	T	N	D	T
MF984346_West_Nile_virus_strain_Blood_donor_1/Austria/2016_(BD1/16)_complete_genome:	N	M	L	N	Y	S	N	T	F	N	T	T	N	D	T
KM659876_West_Nile_virus_strain_BD-AUT_complete_genome:	N	M	L	N	Y	S	N	T	F	N	T	T	N	D	T
KP109691_West_Nile_virus_strain_blood_donor/Vienna/2014_complete_genome:	N	M	L	N	Y	S	N	T	F	N	T	T	N	D	T
MF984347_West_Nile_virus_strain_Blood_donor_2/Austria/2016_(BD2/16)_complete_genome:	N	M	L	N	Y	S	N	T	F	N	T	T	N	D	T
KM203862_West_Nile_virus_strain_Cz_13-479_complete_genome:	N	M	L	N	Y	S	N	T	F	N	T	T	N	D	T
OX442299_West_Nile_virus_isolate_ED-I-200-20_genome_assembly_complete_genome:_monopartite:	N	M	L	N	Y	S	N	T	F	N	T	T	N	D	T
MF984341_West_Nile_virus_strain_Blood_donor_Blood_donor_5/Austria/2015_(BD5/15)_complete_genome:	N	M	L	N	Y	S	N	T	F	N	T	T	N	D	T
MW142227_West_Nile_virus_isolate_LE6/2020/Leipzig/Germany_complete_genome:	N	M	L	N	Y	S	N	T	F	N	T	T	N	D	T
LR743436_West_Nile_virus_isolate_ED-I-89_18_genome_assembly_complete_genome:_monopartite:	N	M	L	N	Y	S	N	T	F	N	T	T	N	D	T
LR743429_West_Nile_virus_isolate_ED-I-142_18_genome_assembly_complete_genome:_monopartite:	N	M	L	N	Y	S	N	T	F	N	T	T	N	D	T
MH986056_West_Nile_virus_strain_1617/2018/Rostock/Ger_complete_genome:	N	M	L	N	Y	S	N	T	F	N	T	T	N	D	T
MH924836_West_Nile_virus_isolate_ED-I-33/18-UM_complete_genome:	N	M	L	N	Y	S	N	T	F	N	T	T	N	D	T
OQ326499_West_Nile_virus_isolate_M4888_polyprotein_gene_complete_cds:	N	M	L	N	Y	S	N	T	F	N	T	T	N	D	T
OX442303_West_Nile_virus_isolate_ED-I-194-20_genome_assembly_complete_genome:_monopartite:	N	M	L	N	Y	S	N	T	F	N	T	T	N	D	T
LR743426_West_Nile_virus_isolate_ED-I-157_19_genome_assembly_complete_genome:_monopartite:	N	M	L	N	Y	S	N	T	F	N	T	T	N	D	T
LR743435_West_Nile_virus_isolate_ED-I-153_19_genome_assembly_complete_genome:_monopartite:	N	M	L	N	Y	S	N	T	F	N	T	T	N	D	T
OX442294_West_Nile_virus_isolate_ED-I-208-20_genome_assembly_complete_genome:_monopartite:	N	M	L	N	Y	S	N	T	F	N	T	T	N	D	T
OX442280_West_Nile_virus_isolate_ED-I-245-20_genome_assembly_complete_genome:_monopartite:	N	M	L	N	Y	S	N	T	F	N	T	T	N	D	T
LR743428_West_Nile_virus_isolate_ED-I-118_19_genome_assembly_complete_genome:_monopartite:	N	M	L	N	Y	S	N	T	F	N	T	T	N	D	T
MW142224_West_Nile_virus_isolate_LE3/2020/Leipzig/Germany_complete_genome:	N	M	L	N	Y	S	N	T	F	N	T	T	N	D	T
MW142226_West_Nile_virus_isolate_LE5/2020/Leipzig/Germany_complete_genome:	N	M	L	N	Y	S	N	T	F	N	T	T	N	D	T
OK129336_West_Nile_virus_strain_5041_HUN2017_polyprotein_gene_complete_cds:	N	M	L	N	Y	S	N	T	F	N	T	T	N	D	T
OX442276_West_Nile_virus_isolate_ED-I-196-20_genome_assembly_complete_genome:_monopartite:	N	M	L	N	Y	S	N	T	F	N	T	T	N	D	T
MH244511_West_Nile_virus_strain_291.B/2013/Velky_Biel/SVK_complete_genome:	N	M	L	N	Y	S	N	T	F	N	T	T	N	D	T
MH244510_West_Nile_virus_strain_486.B/2014/Velky_Biel/SVK_complete_genome:	N	M	L	N	Y	S	N	T	F	N	T	T	N	D	T
OX442290_West_Nile_virus_isolate_ED-I-284-20_genome_assembly_complete_genome:_monopartite:	N	M	L	N	Y	S	N	T	F	N	T	T	N	D	T
OX442286_West_Nile_virus_isolate_ED-I-216-20_genome_assembly_complete_genome:_monopartite:	N	M	L	N	Y	S	N	T	F	N	T	T	N	D	T
KM203861_West_Nile_virus_strain_Cz_13-329_complete_genome:	N	M	L	N	Y	S	N	T	F	N	T	T	N	D	T
LR743422_West_Nile_virus_isolate_ED-I-155_19_genome_assembly_complete_genome:_monopartite:	N	M	L	N	Y	S	N	T	F	N	T	T	N	D	T
MH244512_West_Nile_virus_strain_286.B/2013/Velky_Biel/SVK_complete_genome:	N	M	L	N	Y	S	N	T	F	N	T	T	N	D	T
MH244513_West_Nile_virus_strain_200.B/2013/Secovce/SVK_complete_genome:	N	M	L	N	Y	S	N	T	F	N	T	T	N	D	T
OK129333_West_Nile_virus_strain_4693_HUN2017_polyprotein_gene_complete_cds:	N	M	L	N	Y	S	N	T	F	N	T	T	N	D	T
JN858070_West_Nile_virus_isolate_Italy/2011/AN-2_complete_genome:	N	M	L	N	Y	S	N	T	F	N	T	T	N	D	T
KT207792_West_Nile_virus_isolate_1270/14_complete_genome:	N	M	L	N	Y	S	N	T	F	N	T	T	N	D	T
KP789955_West_Nile_virus_strain_Italy/2014/Verona/35.1_complete_genome:	N	M	L	N	Y	S	N	T	F	N	T	T	N	D	T
KF823806_West_Nile_virus_strain_Italy/2013/Mantova/40.1_polyprotein_gene_complete_cds:	N	M	L	N	Y	S	N	T	F	N	T	T	N	D	T
MN939560_West_Nile_virus_strain_Italy/2016/Vicenza/36.1_complete_genome:	N	M	L	N	Y	S	N	T	F	N	T	T	N	D	T
KP789954_West_Nile_virus_strain_Italy/2014/Cremona2_complete_genome:	N	M	L	N	Y	S	N	T	F	N	T	T	N	D	T
KP789958_West_Nile_virus_strain_Italy/2014/Pavia5_complete_genome:	N	M	L	N	Y	S	N	T	F	N	T	T	N	D	T
KP789953_West_Nile_virus_strain_Italy/2014/Pavia1_complete_genome:	N	M	L	N	Y	S	N	T	F	N	T	T	N	D	T
KU573080_West_Nile_virus_isolate_178907_2013_polyprotein_gene_complete_cds:	N	M	L	N	Y	S	N	T	F	N	T	T	N	Y	T
KP789957_West_Nile_virus_strain_Italy/2014/Cremona4_complete_genome:	N	M	L	N	Y	S	N	T	F	N	T	T	N	D	T
MW862073_West_Nile_virus_isolate_2012.TE.20168_polyprotein_gene_complete_cds:	N	M	L	N	Y	S	N	T	F	N	T	T	N	D	T
KF647249_West_Nile_virus_strain_Italy/2013/Rovigo/33.2_complete_genome:	N	M	L	N	Y	S	N	T	F	N	T	T	N	D	T
MF984339_West_Nile_virus_strain_Blood_donor_3/Austria/2015_(BD3/15)_complete_genome:	N	M	L	N	Y	S	N	T	F	N	T	T	N	D	T
OK129330_West_Nile_virus_strain_3227_HUN2016_polyprotein_gene_complete_cds:	N	M	L	N	Y	S	N	T	F	N	T	T	N	D	T
OK129329_West_Nile_virus_strain_3200_HUN2016_polyprotein_gene_complete_cds:	N	M	L	N	Y	S	N	T	F	N	T	T	N	D	T
OK129331_West_Nile_virus_strain_3554_HUN2015_polyprotein_gene_complete_cds:	N	M	L	N	Y	S	N	T	F	N	T	T	N	D	T
OK129332_West_Nile_virus_strain_3745_HUN2015_polyprotein_gene_complete_cds:	N	M	L	N	Y	S	N	T	F	N	T	T	N	D	T

## Sheet: Samples
Strain name	NCBI accession number	Species	Collection Year	Coordinates
				X	Y
SRB/WNF/6340/Belgrade 2022/WNV Lineage 2	PQ053322	Corvus cornix	2022	44.8188	20.4245
SRB/WNF/6569/Belgrade 2018/WNV Lineage 2	PQ053323	Corvus cornix	2018	43.8682	21.3209
SRB/WNF/8505-3/Belgrade 2018/WNV Lineage 2	PQ053324	Accipiter gentilis	2018	/	/
SRB/WNF/8505/Belgrade 2018/WNV Lineage 2	PQ053325	Accipiter gentilis	2018	/	/
SRB/WNF/8662-1/Belgrade 2022/WNV Lineage 2	PQ053326	Corvus cornix	2022	44.8159	20.4863
SRB/WNF/8662/Belgrade 2022/WNV Lineage 2	PQ053327	Corvus cornix	2022	44.8159	20.4863
SRB/WNF/8805-58846/Belgrade 2018/WNV Lineage 2	PQ053328	Cuculus canorus	2018	/	/
SRB/WNF/8867/Belgrade 2022/WNV Lineage 2	PQ053329	Ralus Aquaticus	2022	44.8687	20.4755
SRB/WNF/8870-10/Belgrade 2022/WNV Lineage 2	PQ053330	Garrulus glandarius	2022	44.6891	21.0122
SRB/WNF/8912/Belgrade 2023/WNV Lineage 2	PQ053331	Culex pipiens	2023	44.4944	21.0106
01-11890/5 (39.)	Failed sequencing	Sylvia atricapilla	2021	/	/
01-11888/4 (45.)	Failed sequencing	Sturnus vulgaris	2021	/	/
